# Supplementary material for: LncRNA‐encoded microproteins: A new form of cargo in cell culture‐derived and circulating extracellular vesicles
Source: J Extracell Vesicles. 2021 Jul 12;10(9):e12123. doi: 10.1002/jev2.12123 (PMC8275822; doi:10.1002/jev2.12123)
Supplement: Supplementary file 4 — Supplementary information [file JEV2-10-e12123-s001.xlsx]

## Sheet: Supplementary_S3
Accession	Gene Name	Description	Exp. q-value: Combined	Sum PEP Score	Coverage [%]	# Peptides	# PSMs	# Unique Peptides	# Protein Groups	# AAs	MW [kDa]	calc. pI	Score Sequest HT: Sequest HT	# Peptides (by Search Engine): Sequest HT	# Razor Peptides	Abundance Ratio: (115127_EGFPmt) / (GFP ctrl)_Rep1	Abundances (Grouped): 115127_EGFPmt_Rep1	Abundances (Grouped): GFP ctrl_Rep1	Abundance Ratio: (115127_EGFPmt) / (GFP ctrl)_Rep2	Abundances (Grouped): 115127_EGFPmt_Rep2	Abundances (Grouped): GFP ctrl_Rep2	Abundance Ratio: (115127_EGFPmt) / (GFP ctrl)_Rep3	Abundances (Grouped): 115127_GFPmt_Rep3	Abundances (Grouped): GFP ctrl_Rep3
A6NHR9	SMCHD1	Structural maintenance of chromosomes flexible hinge domain-containing protein 1 OS=Homo sapiens OX=9606 GN=SMCHD1 PE=1 SV=2	0	112.889	25	40	42	40	1	2005	226.2	7.3	39.6	40	0	20.379	190.6	9.4	21.814	191.2	8.8	12.66	185.4	14.6
EGFP	EGFP	EGFP	0	203.878	77	29	1030	29	1	239	26.9	5.94	1690.22	29	0	0.67	80.2	119.8	0.244	39.2	160.8	0.143	25	175
NONHSAT115127	NONHSAT115127	NONHSAT115127	0	55.035	79	6	62	6	1	77	7.8	5.29	142.21	6	0	100	199.7	0.3	100	199.7	0.3	100	199.8	0.2
O00159	MYO1C	Unconventional myosin-Ic OS=Homo sapiens OX=9606 GN=MYO1C PE=1 SV=4	0	85.769	31	27	46	27	1	1063	121.6	9.41	58.87	27	0	0.292	45.2	154.8	0.08	14.7	185.3	0.071	13.2	186.8
O00161	SNAP23	Synaptosomal-associated protein 23 OS=Homo sapiens OX=9606 GN=SNAP23 PE=1 SV=1	0	34.013	55	10	19	10	1	211	23.3	5.01	15.88	10	0	0.47	64	136	0.417	58.8	141.2	0.63	77.3	122.7
O00264	PGRMC1	Membrane-associated progesterone receptor component 1 OS=Homo sapiens OX=9606 GN=PGRMC1 PE=1 SV=3	0	9.652	12	3	7	2	1	195	21.7	4.7	5.77	3	1	0.545	70.5	129.5	1.319	113.8	86.2	1.738	127	73
O14654	IRS4	Insulin receptor substrate 4 OS=Homo sapiens OX=9606 GN=IRS4 PE=1 SV=1	0	38.897	13	14	17	14	1	1257	133.7	8.44	27.42	14	0	0.318	48.3	151.7	2.766	146.9	53.1	0.251	40.1	159.9
O14744	PRMT5	Protein arginine N-methyltransferase 5 OS=Homo sapiens OX=9606 GN=PRMT5 PE=1 SV=4	0	20.568	22	10	10	10	1	637	72.6	6.29	1.98	10	0	5.094	167.2	32.8	1.377	115.8	84.2	1.22	109.9	90.1
O14936	CASK	Peripheral plasma membrane protein CASK OS=Homo sapiens OX=9606 GN=CASK PE=1 SV=3	0.001	5.081	2	2	2	2	1	926	105.1	6.43	1.93	2	0	0.441	61.2	138.8	0.223	36.5	163.5	0.083	15.4	184.6
O14974	PPP1R12A	Protein phosphatase 1 regulatory subunit 12A OS=Homo sapiens OX=9606 GN=PPP1R12A PE=1 SV=1	0	70.229	26	21	31	21	1	1030	115.2	5.4	48.8	21	0	0.28	43.7	156.3	0.053	10.1	189.9	0.057	10.7	189.3
O14980	XPO1	Exportin-1 OS=Homo sapiens OX=9606 GN=XPO1 PE=1 SV=1	0	66.626	23	20	24	20	1	1071	123.3	6.06	27.86	20	0	17.116	189	11	11.324	183.8	16.2	2.416	141.5	58.5
O15144	ARPC2	Actin-related protein 2/3 complex subunit 2 OS=Homo sapiens OX=9606 GN=ARPC2 PE=1 SV=1	0	27.3	31	9	10	9	1	300	34.3	7.36	15.94	9	0	0.12	21.4	178.6	0.062	11.7	188.3	0.093	17	183
O15145	ARPC3	Actin-related protein 2/3 complex subunit 3 OS=Homo sapiens OX=9606 GN=ARPC3 PE=1 SV=3	0	12.379	22	4	8	4	1	178	20.5	8.59	8.2	4	0	0.269	42.4	157.6	0.032	6.2	193.8	0.263	41.6	158.4
O15269	SPTLC1	Serine palmitoyltransferase 1 OS=Homo sapiens OX=9606 GN=SPTLC1 PE=1 SV=1	0.001	3.706	5	2	2	2	1	473	52.7	6.01	1.75	2	0	1.679	125.4	74.6	0.88	93.6	106.4	1.071	103.5	96.5
O15479	MAGEB2	Melanoma-associated antigen B2 OS=Homo sapiens OX=9606 GN=MAGEB2 PE=1 SV=3	0.001	5.253	8	2	4	2	1	319	35.3	8.76	3.76	2	0	0.974	98.7	101.3	0.482	65	135	0.848	91.8	108.2
O43175	PHGDH	D-3-phosphoglycerate dehydrogenase OS=Homo sapiens OX=9606 GN=PHGDH PE=1 SV=4	0	45.591	28	13	24	13	1	533	56.6	6.71	33.53	13	0	3.484	155.4	44.6	2.786	147.2	52.8	1.209	109.4	90.6
O43592	XPOT	Exportin-T OS=Homo sapiens OX=9606 GN=XPOT PE=1 SV=2	0	22.088	12	10	10	10	1	962	109.9	5.39	5.72	10	0	7.832	177.4	22.6	6.264	172.5	27.5	2.099	135.5	64.5
O43684	BUB3	Mitotic checkpoint protein BUB3 OS=Homo sapiens OX=9606 GN=BUB3 PE=1 SV=1	0.001	6.34	12	3	3	3	1	328	37.1	6.84	2.08	3	0	1.603	123.2	76.8	0.817	89.9	110.1	0.676	80.6	119.4
O43707	ACTN4	Alpha-actinin-4 OS=Homo sapiens OX=9606 GN=ACTN4 PE=1 SV=2	0	35.496	18	13	16	7	1	911	104.8	5.44	10.43	13	6	0.574	72.9	127.1	0.073	13.6	186.4	0.199	33.3	166.7
O43795	MYO1B	Unconventional myosin-Ib OS=Homo sapiens OX=9606 GN=MYO1B PE=1 SV=3	0	141.539	32	32	61	32	1	1136	131.9	9.38	98.78	32	0	0.232	37.7	162.3	0.093	17	183	0.115	20.6	179.4
O43813	LANCL1	Glutathione S-transferase LANCL1 OS=Homo sapiens OX=9606 GN=LANCL1 PE=1 SV=1	0	9.985	11	4	5	4	1	399	45.3	7.75	3.49	4	0	1.327	114.1	85.9	1.13	106.1	93.9	1.03	101.5	98.5
O60262	GNG7	Guanine nucleotide-binding protein G(I)/G(S)/G(O) subunit gamma-7 OS=Homo sapiens OX=9606 GN=GNG7 PE=1 SV=1	0	14.631	57	4	7	4	1	68	7.5	8.51	15.05	4	0	0.396	56.7	143.3	0.113	20.3	179.7	0.213	35.2	164.8
O60573	EIF4E2	Eukaryotic translation initiation factor 4E type 2 OS=Homo sapiens OX=9606 GN=EIF4E2 PE=1 SV=1	0.001	7.269	15	3	4	3	1	245	28.3	8.88	1.62	3	0	0.542	70.3	129.7	0.677	80.7	119.3	0.657	79.3	120.7
O60716	CTNND1	Catenin delta-1 OS=Homo sapiens OX=9606 GN=CTNND1 PE=1 SV=1	0	33.526	13	11	13	11	1	968	108.1	6.23	20.32	11	0	0.353	52.2	147.8	0.178	30.3	169.7	0.104	18.9	181.1
O60884	DNAJA2	DnaJ homolog subfamily A member 2 OS=Homo sapiens OX=9606 GN=DNAJA2 PE=1 SV=1	0	8.695	10	3	3	3	1	412	45.7	6.48	2.52	3	0	1.312	113.5	86.5	1.227	110.2	89.8	1.148	106.9	93.1
O75369	FLNB	Filamin-B OS=Homo sapiens OX=9606 GN=FLNB PE=1 SV=2	0	24.577	6	11	11	11	1	2602	278	5.73	6.04	11	0	3.689	157.4	42.6	0.067	12.6	187.4	0.12	21.5	178.5
O75695	RP2	Protein XRP2 OS=Homo sapiens OX=9606 GN=RP2 PE=1 SV=4	0.001	4.155	5	2	3	2	1	350	39.6	5.12	0	2	0	0.562	72	128	0.184	31.1	168.9	0.029	5.6	194.4
O75955	FLOT1	Flotillin-1 OS=Homo sapiens OX=9606 GN=FLOT1 PE=1 SV=3	0	64.682	48	16	28	16	1	427	47.3	7.49	36.15	16	0	0.27	42.5	157.5	0.103	18.7	181.3	0.135	23.8	176.2
O94832	MYO1D	Unconventional myosin-Id OS=Homo sapiens OX=9606 GN=MYO1D PE=1 SV=2	0	108.087	37	32	56	32	1	1006	116.1	9.39	73.21	32	0	0.27	42.5	157.5	0.078	14.4	185.6	0.106	19.2	180.8
O95373	IPO7	Importin-7 OS=Homo sapiens OX=9606 GN=IPO7 PE=1 SV=1	0	25.362	11	9	9	8	1	1038	119.4	4.82	8.72	9	1	8.302	178.5	21.5	5.402	168.8	31.2	1.225	110.1	89.9
O95425	SVIL	Supervillin OS=Homo sapiens OX=9606 GN=SVIL PE=1 SV=2	0	11.643	3	4	4	4	1	2214	247.6	6.98	3.71	4	0	0.099	18.1	181.9	0.057	10.7	189.3	0.063	11.9	188.1
O95801	TTC4	Tetratricopeptide repeat protein 4 OS=Homo sapiens OX=9606 GN=TTC4 PE=1 SV=3	0	13.352	18	6	6	6	1	387	44.7	5.6	3.46	6	0	3.417	154.7	45.3	5.132	167.4	32.6	1.083	104	96
O95816	BAG2	BAG family molecular chaperone regulator 2 OS=Homo sapiens OX=9606 GN=BAG2 PE=1 SV=1	0	16.297	38	6	14	6	1	211	23.8	6.7	4.97	6	0	0.749	85.6	114.4	0.199	33.2	166.8	3.232	152.7	47.3
O95831	AIFM1	Apoptosis-inducing factor 1, mitochondrial OS=Homo sapiens OX=9606 GN=AIFM1 PE=1 SV=1	0	13.883	11	5	6	5	1	613	66.9	8.95	2.07	5	0	2.071	134.9	65.1	1.52	120.6	79.4	0.949	97.4	102.6
P00338	LDHA	L-lactate dehydrogenase A chain OS=Homo sapiens OX=9606 GN=LDHA PE=1 SV=2	0	17.918	23	7	13	6	1	332	36.7	8.27	11.85	7	0	1.217	109.8	90.2	1.168	107.7	92.3	0.266	42.1	157.9
P00390	GSR	Glutathione reductase, mitochondrial OS=Homo sapiens OX=9606 GN=GSR PE=1 SV=2	0	10.408	10	4	6	4	1	522	56.2	8.5	5.65	4	0	1.378	115.9	84.1	1.355	115.1	84.9	0.715	83.4	116.6
P00492	HPRT1	Hypoxanthine-guanine phosphoribosyltransferase OS=Homo sapiens OX=9606 GN=HPRT1 PE=1 SV=2	0	18.171	26	5	16	5	1	218	24.6	6.68	7.93	5	0	2.011	133.6	66.4	1.067	103.2	96.8	1.399	116.6	83.4
P02538	KRT6A	Keratin, type II cytoskeletal 6A OS=Homo sapiens OX=9606 GN=KRT6A PE=1 SV=3	0	84.34	41	27	59	2	1	564	60	8	99.7	27	9	0.147	25.6	174.4	3.31	153.6	46.4	0.171	29.3	170.7
P02768	ALB	Serum albumin OS=Homo sapiens OX=9606 GN=ALB PE=1 SV=2	0	20.63	8	6	25	6	1	609	69.3	6.28	28.25	6	0	1.621	123.7	76.3	0.684	81.3	118.7	0.36	52.9	147.1
P04075	ALDOA	Fructose-bisphosphate aldolase A OS=Homo sapiens OX=9606 GN=ALDOA PE=1 SV=2	0	16.247	24	6	9	6	1	364	39.4	8.09	9.47	6	0	1.495	119.8	80.2	0.382	55.3	144.7	0.176	30	170
P04259	KRT6B	Keratin, type II cytoskeletal 6B OS=Homo sapiens OX=9606 GN=KRT6B PE=1 SV=5	0	84.187	41	27	58	2	1	564	60	8	102.21	27	0	0.096	17.5	182.5	0.941	97	103	0.328	49.4	150.6
P04264	KRT1	Keratin, type II cytoskeletal 1 OS=Homo sapiens OX=9606 GN=KRT1 PE=1 SV=6	0	210.712	60	47	210	40	1	644	66	8.12	379.38	47	7	0.942	97	103	1.699	125.9	74.1	0.728	84.3	115.7
P04406	GAPDH	Glyceraldehyde-3-phosphate dehydrogenase OS=Homo sapiens OX=9606 GN=GAPDH PE=1 SV=3	0	18.808	39	7	12	7	1	335	36	8.46	13.27	7	0	0.898	94.6	105.4	0.218	35.8	164.2	0.22	36.1	163.9
P04843	RPN1	Dolichyl-diphosphooligosaccharide--protein glycosyltransferase subunit 1 OS=Homo sapiens OX=9606 GN=RPN1 PE=1 SV=1	0	62.434	42	20	38	20	1	607	68.5	6.38	47.64	20	0	0.498	66.5	133.5	0.256	40.7	159.3	1.101	104.8	95.2
P04844	RPN2	Dolichyl-diphosphooligosaccharide--protein glycosyltransferase subunit 2 OS=Homo sapiens OX=9606 GN=RPN2 PE=1 SV=3	0	30.925	25	8	13	8	1	631	69.2	5.69	12.56	8	0	0.375	54.6	145.4	0.097	17.6	182.4	0.812	89.6	110.4
P04899	GNAI2	Guanine nucleotide-binding protein G(i) subunit alpha-2 OS=Homo sapiens OX=9606 GN=GNAI2 PE=1 SV=3	0	50.363	50	15	37	9	1	355	40.4	5.54	35.9	15	6	0.473	64.2	135.8	0.225	36.7	163.3	0.123	21.8	178.2
P05023	ATP1A1	Sodium/potassium-transporting ATPase subunit alpha-1 OS=Homo sapiens OX=9606 GN=ATP1A1 PE=1 SV=1	0	74.22	30	27	43	27	1	1023	112.8	5.49	49.87	27	0	0.829	90.7	109.3	0.298	45.9	154.1	1.202	109.2	90.8
P05109	S100A8	Protein S100-A8 OS=Homo sapiens OX=9606 GN=S100A8 PE=1 SV=1	0	8.547	32	3	5	3	1	93	10.8	7.03	4.1	3	0	1.136	106.4	93.6	3.247	152.9	47.1	0.047	9	191
P05141	SLC25A5	ADP/ATP translocase 2 OS=Homo sapiens OX=9606 GN=SLC25A5 PE=1 SV=7	0	23.749	27	8	19	3	1	298	32.8	9.69	13.15	8	5	1.254	111.3	88.7	1.828	129.3	70.7	1.684	125.5	74.5
P05388	RPLP0	60S acidic ribosomal protein P0 OS=Homo sapiens OX=9606 GN=RPLP0 PE=1 SV=1	0	34.096	40	9	23	9	1	317	34.3	5.97	31.67	9	0	0.623	76.7	123.3	1.179	108.2	91.8	0.423	59.4	140.6
P05787	KRT8	Keratin, type II cytoskeletal 8 OS=Homo sapiens OX=9606 GN=KRT8 PE=1 SV=7	0	89.812	46	28	50	18	1	483	53.7	5.59	76.78	28	2	0.128	22.7	177.3	0.055	10.4	189.6	0.73	84.4	115.6
P06396	GSN	Gelsolin OS=Homo sapiens OX=9606 GN=GSN PE=1 SV=1	0	26.215	14	8	11	8	1	782	85.6	6.28	8.04	8	0	0.205	34	166	0.032	6.1	193.9	0.101	18.3	181.7
P06576	ATP5F1B	ATP synthase subunit beta, mitochondrial OS=Homo sapiens OX=9606 GN=ATP5F1B PE=1 SV=3	0	19.626	19	7	10	7	1	529	56.5	5.4	9.35	7	0	2.712	146.1	53.9	0.535	69.7	130.3	0.322	48.7	151.3
P06702	S100A9	Protein S100-A9 OS=Homo sapiens OX=9606 GN=S100A9 PE=1 SV=1	0.001	5.931	20	2	3	2	1	114	13.2	6.13	0	2	0	1.015	100.8	99.2	3.677	157.2	42.8	0.248	39.8	160.2
P06733	ENO1	Alpha-enolase OS=Homo sapiens OX=9606 GN=ENO1 PE=1 SV=2	0	44.999	44	14	25	14	1	434	47.1	7.39	20.65	14	0	1.119	105.6	94.4	0.258	41.1	158.9	0.165	28.3	171.7
P07195	LDHB	L-lactate dehydrogenase B chain OS=Homo sapiens OX=9606 GN=LDHB PE=1 SV=2	0	24.137	27	8	19	7	1	334	36.6	6.05	18.11	8	1	1.386	116.2	83.8	0.796	88.7	111.3	0.23	37.4	162.6
P07437	TUBB	Tubulin beta chain OS=Homo sapiens OX=9606 GN=TUBB PE=1 SV=2	0	134.086	69	23	86	3	1	444	49.6	4.89	144.79	23	2	3.655	157	43	1.002	100.1	99.9	0.743	85.3	114.7
P07814	EPRS	Bifunctional glutamate/proline--tRNA ligase OS=Homo sapiens OX=9606 GN=EPRS PE=1 SV=5	0	40.355	13	16	18	16	1	1512	170.5	7.33	17.03	16	0	2.126	136	64	2.275	138.9	61.1	0.624	76.9	123.1
P07900	HSP90AA1	Heat shock protein HSP 90-alpha OS=Homo sapiens OX=9606 GN=HSP90AA1 PE=1 SV=5	0	32.875	20	13	19	4	1	732	84.6	5.02	15.21	13	1	1.058	102.8	97.2	0.724	84	116	0.213	35.1	164.9
P07910	HNRNPC	Heterogeneous nuclear ribonucleoproteins C1/C2 OS=Homo sapiens OX=9606 GN=HNRNPC PE=1 SV=4	0	40.244	29	12	32	12	1	306	33.7	5.08	39.05	12	0	1.101	104.8	95.2	0.502	66.9	133.1	0.237	38.3	161.7
P07948	LYN	Tyrosine-protein kinase Lyn OS=Homo sapiens OX=9606 GN=LYN PE=1 SV=3	0.001	7.143	6	3	5	2	1	512	58.5	7.11	5.63	3	0	0.13	23.1	176.9	0.287	44.5	155.5	0.197	32.9	167.1
P08238	HSP90AB1	Heat shock protein HSP 90-beta OS=Homo sapiens OX=9606 GN=HSP90AB1 PE=1 SV=4	0	51.034	28	18	30	9	1	724	83.2	5.03	24.29	18	9	0.984	99.2	100.8	0.37	54.1	145.9	0.237	38.3	161.7
P08243	ASNS	Asparagine synthetase [glutamine-hydrolyzing] OS=Homo sapiens OX=9606 GN=ASNS PE=1 SV=4	0.001	5.285	5	2	2	2	1	561	64.3	6.86	0	2	0	6.685	174	26	10.436	182.5	17.5	0.37	54	146
P08670	VIM	Vimentin OS=Homo sapiens OX=9606 GN=VIM PE=1 SV=4	0	290.936	74	54	242	46	1	466	53.6	5.12	429.91	54	9	0.118	21	179	0.035	6.8	193.2	0.131	23.2	176.8
P08708	RPS17	40S ribosomal protein S17 OS=Homo sapiens OX=9606 GN=RPS17 PE=1 SV=2	0	15.286	49	5	9	5	1	135	15.5	9.85	3.86	5	0	0.41	58.1	141.9	0.262	41.6	158.4	0.311	47.5	152.5
P08754	GNAI3	Guanine nucleotide-binding protein G(k) subunit alpha OS=Homo sapiens OX=9606 GN=GNAI3 PE=1 SV=3	0	42.447	36	13	31	7	1	354	40.5	5.69	38.36	13	0	0.579	73.3	126.7	0.191	32	168	0.132	23.3	176.7
P08779	KRT16	Keratin, type I cytoskeletal 16 OS=Homo sapiens OX=9606 GN=KRT16 PE=1 SV=4	0	72.142	41	21	48	9	1	473	51.2	5.05	73.91	21	7	0.565	72.2	127.8	1.4	116.7	83.3	0.569	72.5	127.5
P09211	GSTP1	Glutathione S-transferase P OS=Homo sapiens OX=9606 GN=GSTP1 PE=1 SV=2	0.001	4.97	14	2	3	2	1	210	23.3	5.64	2.13	2	0	1.022	101.1	98.9	1.13	106.1	93.9	0.395	56.6	143.4
P09471	GNAO1	Guanine nucleotide-binding protein G(o) subunit alpha OS=Homo sapiens OX=9606 GN=GNAO1 PE=1 SV=4	0	15.049	19	6	15	4	1	354	40	5.53	12.65	6	0	0.313	47.6	152.4	0.205	34	166	0.108	19.5	180.5
P09493	TPM1	Tropomyosin alpha-1 chain OS=Homo sapiens OX=9606 GN=TPM1 PE=1 SV=2	0	16.548	20	6	8	2	1	284	32.7	4.74	2.17	6	1	0.608	75.6	124.4	0.087	16.1	183.9	0.011	2.2	197.8
P09622	DLD	Dihydrolipoyl dehydrogenase, mitochondrial OS=Homo sapiens OX=9606 GN=DLD PE=1 SV=2	0	12.116	13	5	6	5	1	509	54.1	7.85	5.12	5	0	0.668	80.1	119.9	0.072	13.4	186.6	0.255	40.7	159.3
P09651	HNRNPA1	Heterogeneous nuclear ribonucleoprotein A1 OS=Homo sapiens OX=9606 GN=HNRNPA1 PE=1 SV=5	0	38.19	31	10	17	9	1	372	38.7	9.13	16.3	10	1	0.128	22.7	177.3	0.219	35.9	164.1	0.242	38.9	161.1
P09661	SNRPA1	U2 small nuclear ribonucleoprotein A' OS=Homo sapiens OX=9606 GN=SNRPA1 PE=1 SV=2	0	29.781	36	9	18	9	1	255	28.4	8.62	32.14	9	0	0.708	82.9	117.1	1.614	123.5	76.5	1.537	121.2	78.8
P09874	PARP1	Poly [ADP-ribose] polymerase 1 OS=Homo sapiens OX=9606 GN=PARP1 PE=1 SV=4	0.001	6.445	2	2	3	2	1	1014	113	8.88	3.56	2	0	0.718	83.6	116.4	0.19	32	168	0.174	29.6	170.4
P0DN79	CBSL	Cystathionine beta-synthase-like protein OS=Homo sapiens OX=9606 GN=CBSL PE=1 SV=1	0	12.109	8	4	7	4	1	551	60.5	6.65	4.4	4	0	1.558	121.8	78.2	0.43	60.1	139.9	0.925	96.1	103.9
P10599	TXN	Thioredoxin OS=Homo sapiens OX=9606 GN=TXN PE=1 SV=3	0	8.434	30	3	3	3	1	105	11.7	4.92	6.79	3	0	11.275	183.7	16.3	0.485	65.3	134.7	1.074	103.6	96.4
P10809	HSPD1	60 kDa heat shock protein, mitochondrial OS=Homo sapiens OX=9606 GN=HSPD1 PE=1 SV=2	0	66.407	43	18	33	18	1	573	61	5.87	45.6	18	0	1.679	125.3	74.7	0.439	61	139	0.534	69.6	130.4
P11021	HSPA5	Endoplasmic reticulum chaperone BiP OS=Homo sapiens OX=9606 GN=HSPA5 PE=1 SV=2	0	162.798	50	34	99	32	1	654	72.3	5.16	140.2	34	0	1.24	110.7	89.3	1.479	119.3	80.7	1.149	106.9	93.1
P11142	HSPA8	Heat shock cognate 71 kDa protein OS=Homo sapiens OX=9606 GN=HSPA8 PE=1 SV=1	0	227.526	57	37	152	32	1	646	70.9	5.52	281.9	37	5	1.983	133	67	2.319	139.7	60.3	1.641	124.3	75.7
P11166	SLC2A1	Solute carrier family 2, facilitated glucose transporter member 1 OS=Homo sapiens OX=9606 GN=SLC2A1 PE=1 SV=2	0	13.106	7	4	6	4	1	492	54	8.72	6.74	4	0	0.392	56.3	143.7	0.106	19.2	180.8	0.221	36.2	163.8
P11171	EPB41	Protein 4.1 OS=Homo sapiens OX=9606 GN=EPB41 PE=1 SV=4	0	19.27	12	7	9	6	1	864	97	5.58	5.81	7	0	0.238	38.5	161.5	0.102	18.5	181.5	0.093	16.9	183.1
P11802	CDK4	Cyclin-dependent kinase 4 OS=Homo sapiens OX=9606 GN=CDK4 PE=1 SV=2	0	17.77	20	5	9	4	1	303	33.7	7.01	10.79	5	1	3.268	153.1	46.9	10.546	182.7	17.3	3.691	157.4	42.6
P11940	PABPC1	Polyadenylate-binding protein 1 OS=Homo sapiens OX=9606 GN=PABPC1 PE=1 SV=2	0	84.555	42	25	47	18	1	636	70.6	9.5	53.97	25	8	0.65	78.8	121.2	0.279	43.6	156.4	0.224	36.6	163.4
P12004	PCNA	Proliferating cell nuclear antigen OS=Homo sapiens OX=9606 GN=PCNA PE=1 SV=1	0.001	7.618	18	3	5	3	1	261	28.8	4.69	0	3	0	1.488	119.6	80.4	0.628	77.1	122.9	0.38	55.1	144.9
P12236	SLC25A6	ADP/ATP translocase 3 OS=Homo sapiens OX=9606 GN=SLC25A6 PE=1 SV=4	0	19.652	29	8	18	3	1	298	32.8	9.74	6.19	8	0	0.922	95.9	104.1	1.526	120.8	79.2	1.71	126.2	73.8
P12268	IMPDH2	Inosine-5'-monophosphate dehydrogenase 2 OS=Homo sapiens OX=9606 GN=IMPDH2 PE=1 SV=2	0	13.126	11	4	6	4	1	514	55.8	6.9	8.87	4	0	1.63	124	76	0.86	92.5	107.5	0.308	47.1	152.9
P12273	PIP	Prolactin-inducible protein OS=Homo sapiens OX=9606 GN=PIP PE=1 SV=1	0.001	5.488	18	2	2	2	1	146	16.6	8.05	1.75	2	0	0.907	95.1	104.9	0.71	83	117	0.14	24.6	175.4
P12277	CKB	Creatine kinase B-type OS=Homo sapiens OX=9606 GN=CKB PE=1 SV=1	0	9.059	11	3	5	3	1	381	42.6	5.59	0	3	0	0.839	91.2	108.8	0.1	18.1	181.9	0.147	25.6	174.4
P12814	ACTN1	Alpha-actinin-1 OS=Homo sapiens OX=9606 GN=ACTN1 PE=1 SV=2	0	21.076	9	8	12	2	1	892	103	5.41	6.12	8	0	0.556	71.5	128.5	0.031	6.1	193.9	0.289	44.8	155.2
P12956	XRCC6	X-ray repair cross-complementing protein 6 OS=Homo sapiens OX=9606 GN=XRCC6 PE=1 SV=2	0	34.502	21	11	16	11	1	609	69.8	6.64	13.42	11	0	1.732	126.8	73.2	0.561	71.8	128.2	1.159	107.4	92.6
P13010	XRCC5	X-ray repair cross-complementing protein 5 OS=Homo sapiens OX=9606 GN=XRCC5 PE=1 SV=3	0.001	8.086	5	3	4	3	1	732	82.7	5.81	2.52	3	0	1.726	126.6	73.4	0.314	47.8	152.2	0.852	92	108
P13639	EEF2	Elongation factor 2 OS=Homo sapiens OX=9606 GN=EEF2 PE=1 SV=4	0	73.925	32	23	36	22	1	858	95.3	6.83	44.3	23	1	2.96	149.5	50.5	1.825	129.2	70.8	0.607	75.5	124.5
P13647	KRT5	Keratin, type II cytoskeletal 5 OS=Homo sapiens OX=9606 GN=KRT5 PE=1 SV=3	0	94.075	44	31	68	17	1	590	62.3	7.74	108	31	4	1.334	114.3	85.7	1.998	133.3	66.7	0.527	69	131
P13797	PLS3	Plastin-3 OS=Homo sapiens OX=9606 GN=PLS3 PE=1 SV=4	0	35.707	26	13	21	13	1	630	70.8	5.6	32.31	13	0	1.203	109.2	90.8	0.21	34.7	165.3	0.355	52.4	147.6
P13995	MTHFD2	Bifunctional methylenetetrahydrofolate dehydrogenase/cyclohydrolase, mitochondrial OS=Homo sapiens OX=9606 GN=MTHFD2 PE=1 SV=2	0	12.47	16	3	4	3	1	350	37.9	8.73	5.19	3	0	15.442	187.8	12.2	5.945	171.2	28.8	3.24	152.8	47.2
P14618	PKM	Pyruvate kinase PKM OS=Homo sapiens OX=9606 GN=PKM PE=1 SV=4	0	8.518	8	3	4	3	1	531	57.9	7.84	7.83	3	0	1.447	118.3	81.7	0.54	70.2	129.8	0.148	25.7	174.3
P14625	HSP90B1	Endoplasmin OS=Homo sapiens OX=9606 GN=HSP90B1 PE=1 SV=1	0	8.546	6	3	3	2	1	803	92.4	4.84	1.86	3	0	0.555	71.4	128.6	0.316	48	152	0.224	36.6	163.4
P14649	MYL6B	Myosin light chain 6B OS=Homo sapiens OX=9606 GN=MYL6B PE=1 SV=1	0	26.85	40	9	29	7	1	208	22.8	5.73	32.95	9	3	0.656	79.2	120.8	0.062	11.7	188.3	0.579	73.3	126.7
P14678	SNRPB	Small nuclear ribonucleoprotein-associated proteins B and B' OS=Homo sapiens OX=9606 GN=SNRPB PE=1 SV=2	0	12.848	22	5	11	5	1	240	24.6	11.19	9.15	5	0	0.741	85.1	114.9	0.523	68.6	131.4	0.539	70.1	129.9
P14868	DARS	Aspartate--tRNA ligase, cytoplasmic OS=Homo sapiens OX=9606 GN=DARS PE=1 SV=2	0	13.944	14	6	9	6	1	501	57.1	6.55	3.68	6	0	2.575	144.1	55.9	0.559	71.7	128.3	0.717	83.5	116.5
P14923	JUP	Junction plakoglobin OS=Homo sapiens OX=9606 GN=JUP PE=1 SV=3	0	50.487	28	16	27	13	1	745	81.7	6.14	16.56	16	0	0.37	54	146	0.325	49.1	150.9	0.125	22.2	177.8
P15880	RPS2	40S ribosomal protein S2 OS=Homo sapiens OX=9606 GN=RPS2 PE=1 SV=2	0	16.39	20	6	9	6	1	293	31.3	10.24	19.64	6	0	0.741	85.1	114.9	0.775	87.3	112.7	0.52	68.4	131.6
P15924	DSP	Desmoplakin OS=Homo sapiens OX=9606 GN=DSP PE=1 SV=3	0	13.482	2	6	8	6	1	2871	331.6	6.81	7.43	6	0	0.561	71.9	128.1	2.609	144.6	55.4	0.377	54.7	145.3
P15927	RPA2	Replication protein A 32 kDa subunit OS=Homo sapiens OX=9606 GN=RPA2 PE=1 SV=1	0	11.78	22	4	6	4	1	270	29.2	6.15	7.03	4	0	0.191	32	168	0.033	6.4	193.6	0.055	10.4	189.6
P16152	CBR1	Carbonyl reductase [NADPH] 1 OS=Homo sapiens OX=9606 GN=CBR1 PE=1 SV=3	0	34.644	48	9	19	9	1	277	30.4	8.32	21.85	9	0	0.714	83.3	116.7	1.583	122.6	77.4	0.729	84.3	115.7
P16402	HIST1H1D	Histone H1.3 OS=Homo sapiens OX=9606 GN=HIST1H1D PE=1 SV=2	0	25.068	17	7	27	7	1	221	22.3	11.02	52.55	7	0	0.372	54.3	145.7	0.411	58.2	141.8	0.077	14.3	185.7
P16615	ATP2A2	Sarcoplasmic/endoplasmic reticulum calcium ATPase 2 OS=Homo sapiens OX=9606 GN=ATP2A2 PE=1 SV=1	0	49.162	21	18	27	18	1	1042	114.7	5.34	30.55	18	0	0.575	73.1	126.9	0.274	43	157	1.627	123.9	76.1
P17812	CTPS1	CTP synthase 1 OS=Homo sapiens OX=9606 GN=CTPS1 PE=1 SV=2	0.001	4.933	3	2	2	2	1	591	66.6	6.46	1.88	2	0	13.634	186.3	13.7	3.249	152.9	47.1	1.098	104.7	95.3
P17987	TCP1	T-complex protein 1 subunit alpha OS=Homo sapiens OX=9606 GN=TCP1 PE=1 SV=1	0	34.121	22	10	15	10	1	556	60.3	6.11	15.1	10	0	3.501	155.6	44.4	1.935	131.9	68.1	0.559	71.7	128.3
P18085	ARF4	ADP-ribosylation factor 4 OS=Homo sapiens OX=9606 GN=ARF4 PE=1 SV=3	0	14.477	32	5	8	3	1	180	20.5	7.14	10.76	5	2	2.334	140	60	1.725	126.6	73.4	0.852	92	108
P18124	RPL7	60S ribosomal protein L7 OS=Homo sapiens OX=9606 GN=RPL7 PE=1 SV=1	0	17.115	33	7	10	7	1	248	29.2	10.65	10.82	7	0	0.444	61.5	138.5	0.625	76.9	123.1	0.276	43.2	156.8
P18669	PGAM1	Phosphoglycerate mutase 1 OS=Homo sapiens OX=9606 GN=PGAM1 PE=1 SV=2	0	12.023	20	4	5	4	1	254	28.8	7.18	0	4	0	0.544	70.4	129.6	0.186	31.3	168.7	0.179	30.4	169.6
P19338	NCL	Nucleolin OS=Homo sapiens OX=9606 GN=NCL PE=1 SV=3	0	35.443	21	14	18	14	1	710	76.6	4.7	13.22	14	0	0.408	57.9	142.1	0.16	27.6	172.4	0.232	37.7	162.3
P21333	FLNA	Filamin-A OS=Homo sapiens OX=9606 GN=FLNA PE=1 SV=4	0	13.998	4	6	6	6	1	2647	280.6	6.06	0	6	0	3.338	153.9	46.1	0.178	30.3	169.7	0.226	36.8	163.2
P21796	VDAC1	Voltage-dependent anion-selective channel protein 1 OS=Homo sapiens OX=9606 GN=VDAC1 PE=1 SV=2	0	21.646	42	8	13	7	1	283	30.8	8.54	11.87	8	1	0.364	53.4	146.6	0.566	72.3	127.7	0.9	94.7	105.3
P22087	FBL	rRNA 2'-O-methyltransferase fibrillarin OS=Homo sapiens OX=9606 GN=FBL PE=1 SV=2	0	25.938	25	6	17	6	1	321	33.8	10.18	16.11	6	0	2.145	136.4	63.6	0.264	41.8	158.2	0.398	56.9	143.1
P22102	GART	Trifunctional purine biosynthetic protein adenosine-3 OS=Homo sapiens OX=9606 GN=GART PE=1 SV=1	0	10.221	5	4	4	4	1	1010	107.7	6.7	1.68	4	0	3.619	156.7	43.3	1.272	112	88	0.426	59.7	140.3
P22234	PAICS	Multifunctional protein ADE2 OS=Homo sapiens OX=9606 GN=PAICS PE=1 SV=3	0	46.138	35	13	19	13	1	425	47	7.23	28.3	13	0	6.299	172.6	27.4	3.495	155.5	44.5	0.71	83	117
P23396	RPS3	40S ribosomal protein S3 OS=Homo sapiens OX=9606 GN=RPS3 PE=1 SV=2	0	64.513	64	16	49	16	1	243	26.7	9.66	55.76	16	0	0.655	79.1	120.9	0.564	72.1	127.9	1.054	102.6	97.4
P23526	AHCY	Adenosylhomocysteinase OS=Homo sapiens OX=9606 GN=AHCY PE=1 SV=4	0	24.042	22	9	11	9	1	432	47.7	6.34	12.67	9	0	3.734	157.8	42.2	0.932	96.5	103.5	0.619	76.5	123.5
P24534	EEF1B2	Elongation factor 1-beta OS=Homo sapiens OX=9606 GN=EEF1B2 PE=1 SV=3	0.001	5.326	10	2	3	2	1	225	24.7	4.67	3.77	2	0	1.441	118.1	81.9	0.427	59.9	140.1	0.362	53.2	146.8
P25398	RPS12	40S ribosomal protein S12 OS=Homo sapiens OX=9606 GN=RPS12 PE=1 SV=3	0	19.308	54	6	12	6	1	132	14.5	7.21	19.38	6	0	0.909	95.2	104.8	0.478	64.7	135.3	0.814	89.8	110.2
P25705	ATP5F1A	ATP synthase subunit alpha, mitochondrial OS=Homo sapiens OX=9606 GN=ATP5F1A PE=1 SV=1	0	31.958	26	11	14	11	1	553	59.7	9.13	18.27	11	0	1.881	130.6	69.4	0.684	81.2	118.8	0.57	72.6	127.4
P25789	PSMA4	Proteasome subunit alpha type-4 OS=Homo sapiens OX=9606 GN=PSMA4 PE=1 SV=1	0.001	4.461	7	2	4	2	1	261	29.5	7.72	1.81	2	0	1.702	126	74	2.674	145.6	54.4	0.613	76	124
P26373	RPL13	60S ribosomal protein L13 OS=Homo sapiens OX=9606 GN=RPL13 PE=1 SV=4	0	15.34	23	5	17	5	1	211	24.2	11.65	25.12	5	0	0.549	70.9	129.1	0.425	59.7	140.3	0.52	68.4	131.6
P26641	EEF1G	Elongation factor 1-gamma OS=Homo sapiens OX=9606 GN=EEF1G PE=1 SV=3	0	32.836	24	12	19	12	1	437	50.1	6.67	12.94	12	0	2.483	142.6	57.4	0.927	96.2	103.8	0.435	60.6	139.4
P27105	STOM	Erythrocyte band 7 integral membrane protein OS=Homo sapiens OX=9606 GN=STOM PE=1 SV=3	0	19.85	29	7	12	7	1	288	31.7	7.88	11.35	7	0	0.484	65.3	134.7	0.482	65.1	134.9	0.189	31.7	168.3
P27348	YWHAQ	14-3-3 protein theta OS=Homo sapiens OX=9606 GN=YWHAQ PE=1 SV=1	0	33.451	38	9	26	5	1	245	27.7	4.78	23.17	9	3	0.999	99.9	100.1	0.827	90.5	109.5	0.382	55.3	144.7
P27694	RPA1	Replication protein A 70 kDa DNA-binding subunit OS=Homo sapiens OX=9606 GN=RPA1 PE=1 SV=2	0	53.279	31	15	26	15	1	616	68.1	7.21	19.5	15	0	0.324	48.9	151.1	0.087	16	184	0.07	13.2	186.8
P27708	CAD	CAD protein OS=Homo sapiens OX=9606 GN=CAD PE=1 SV=3	0	17.28	6	9	9	9	1	2225	242.8	6.46	5.52	9	0	7.688	177	23	2.625	144.8	55.2	1.037	101.8	98.2
P27824	CANX	Calnexin OS=Homo sapiens OX=9606 GN=CANX PE=1 SV=2	0.001	8.277	7	3	4	3	1	592	67.5	4.6	0	3	0	1.83	129.3	70.7	0.494	66.1	133.9	0.238	38.4	161.6
P28288	ABCD3	ATP-binding cassette sub-family D member 3 OS=Homo sapiens OX=9606 GN=ABCD3 PE=1 SV=1	0	17.578	16	6	10	6	1	659	75.4	9.36	0	6	0	0.495	66.2	133.8	0.332	49.8	150.2	0.454	62.4	137.6
P28289	TMOD1	Tropomodulin-1 OS=Homo sapiens OX=9606 GN=TMOD1 PE=1 SV=1	0	41.334	42	14	20	14	1	359	40.5	5.1	29.83	14	0	0.413	58.5	141.5	0.03	5.8	194.2	0.137	24.1	175.9
P28290	ITPRID2	Protein ITPRID2 OS=Homo sapiens OX=9606 GN=ITPRID2 PE=1 SV=3	0	20.266	7	7	7	7	1	1259	138.3	5.19	8.06	7	0	0.056	10.7	189.3	0.029	5.7	194.3	0.127	22.6	177.4
P28482	MAPK1	Mitogen-activated protein kinase 1 OS=Homo sapiens OX=9606 GN=MAPK1 PE=1 SV=3	0	17.06	19	5	6	5	1	360	41.4	6.98	9.29	5	0	19.334	190.2	9.8	4.38	162.8	37.2	3.843	158.7	41.3
P29992	GNA11	Guanine nucleotide-binding protein subunit alpha-11 OS=Homo sapiens OX=9606 GN=GNA11 PE=1 SV=2	0	40.781	37	11	21	8	1	359	42.1	5.69	41.89	11	3	0.4	57.2	142.8	0.069	12.9	187.1	0.1	18.2	181.8
P30041	PRDX6	Peroxiredoxin-6 OS=Homo sapiens OX=9606 GN=PRDX6 PE=1 SV=3	0	24.422	42	8	15	8	1	224	25	6.38	9.37	8	0	3.184	152.2	47.8	1.807	128.8	71.2	0.947	97.3	102.7
P30048	PRDX3	Thioredoxin-dependent peroxide reductase, mitochondrial OS=Homo sapiens OX=9606 GN=PRDX3 PE=1 SV=3	0.001	6.538	14	3	4	3	1	256	27.7	7.78	0	3	0	2.003	133.4	66.6	1.615	123.5	76.5	1.264	111.6	88.4
P30050	RPL12	60S ribosomal protein L12 OS=Homo sapiens OX=9606 GN=RPL12 PE=1 SV=1	0	16.801	49	5	8	5	1	165	17.8	9.42	13.74	5	0	0.602	75.2	124.8	0.34	50.8	149.2	0.493	66	134
P30153	PPP2R1A	Serine/threonine-protein phosphatase 2A 65 kDa regulatory subunit A alpha isoform OS=Homo sapiens OX=9606 GN=PPP2R1A PE=1 SV=4	0	29.427	22	10	15	10	1	589	65.3	5.11	24.02	10	0	1.7	125.9	74.1	1.758	127.5	72.5	0.58	73.4	126.6
P30566	ADSL	Adenylosuccinate lyase OS=Homo sapiens OX=9606 GN=ADSL PE=1 SV=2	0	8.95	11	4	4	4	1	484	54.9	7.11	1.84	4	0	4.608	164.3	35.7	3.422	154.8	45.2	0.603	75.2	124.8
P31040	SDHA	Succinate dehydrogenase [ubiquinone] flavoprotein subunit, mitochondrial OS=Homo sapiens OX=9606 GN=SDHA PE=1 SV=2	0	16.53	11	6	7	6	1	664	72.6	7.39	9.59	6	0	1.096	104.6	95.4	0.519	68.3	131.7	1.495	119.8	80.2
P31689	DNAJA1	DnaJ homolog subfamily A member 1 OS=Homo sapiens OX=9606 GN=DNAJA1 PE=1 SV=2	0	16.067	25	7	10	7	1	397	44.8	7.08	5.82	7	0	1.393	116.4	83.6	1.436	117.9	82.1	0.871	93.1	106.9
P31946	YWHAB	14-3-3 protein beta/alpha OS=Homo sapiens OX=9606 GN=YWHAB PE=1 SV=3	0	29.356	32	7	21	3	1	246	28.1	4.83	21.67	7	0	0.607	75.5	124.5	0.696	82.1	117.9	0.265	42	158
P32119	PRDX2	Peroxiredoxin-2 OS=Homo sapiens OX=9606 GN=PRDX2 PE=1 SV=5	0	14.488	39	4	9	3	1	198	21.9	5.97	4.41	4	0	8.07	177.9	22.1	100	198.2	1.8	2.057	134.6	65.4
P33316	DUT	Deoxyuridine 5'-triphosphate nucleotidohydrolase, mitochondrial OS=Homo sapiens OX=9606 GN=DUT PE=1 SV=4	0.001	7.89	9	2	5	2	1	252	26.5	9.36	3.33	2	0	1.217	109.8	90.2	1.559	121.8	78.2	0.186	31.3	168.7
P33992	MCM5	DNA replication licensing factor MCM5 OS=Homo sapiens OX=9606 GN=MCM5 PE=1 SV=5	0	10.102	7	4	6	4	1	734	82.2	8.37	5.29	4	0	1.67	125.1	74.9	0.283	44.2	155.8	0.709	83	117
P34932	HSPA4	Heat shock 70 kDa protein 4 OS=Homo sapiens OX=9606 GN=HSPA4 PE=1 SV=4	0.001	6.216	3	2	3	2	1	840	94.3	5.19	3.85	2	0	0.718	83.6	116.4	0.016	3.1	196.9	0.218	35.9	164.1
P35221	CTNNA1	Catenin alpha-1 OS=Homo sapiens OX=9606 GN=CTNNA1 PE=1 SV=1	0	73.678	31	21	36	21	1	906	100	6.29	32.2	21	0	0.307	47	153	0.058	11	189	0.143	25	175
P35222	CTNNB1	Catenin beta-1 OS=Homo sapiens OX=9606 GN=CTNNB1 PE=1 SV=1	0	55.161	25	16	25	13	1	781	85.4	5.86	22.94	16	3	0.344	51.2	148.8	0.092	16.9	183.1	0.076	14.2	185.8
P35232	PHB	Prohibitin OS=Homo sapiens OX=9606 GN=PHB PE=1 SV=1	0	19.521	35	7	12	7	1	272	29.8	5.76	7.2	7	0	0.547	70.7	129.3	1.67	125.1	74.9	1.233	110.4	89.6
P35268	RPL22	60S ribosomal protein L22 OS=Homo sapiens OX=9606 GN=RPL22 PE=1 SV=2	0.001	6.285	19	2	3	2	1	128	14.8	9.19	4.25	2	0	0.27	42.5	157.5	0.26	41.2	158.8	0.345	51.3	148.7
P35527	KRT9	Keratin, type I cytoskeletal 9 OS=Homo sapiens OX=9606 GN=KRT9 PE=1 SV=3	0	125.103	57	31	110	30	1	623	62	5.24	159.2	31	0	0.543	70.4	129.6	1.464	118.8	81.2	0.973	98.6	101.4
P35579	MYH9	Myosin-9 OS=Homo sapiens OX=9606 GN=MYH9 PE=1 SV=4	0	233.607	36	67	116	54	1	1960	226.4	5.6	171.18	67	13	0.446	61.7	138.3	0.01	1.7	198.3	0.023	4.5	195.5
P35580	MYH10	Myosin-10 OS=Homo sapiens OX=9606 GN=MYH10 PE=1 SV=3	0	66.869	15	23	33	13	1	1976	228.9	5.54	34.73	23	0	0.443	61.4	138.6	0.036	6.9	193.1	0.011	2.1	197.9
P35613	BSG	Basigin OS=Homo sapiens OX=9606 GN=BSG PE=1 SV=2	0	46.991	23	7	22	7	1	385	42.2	5.66	44.2	7	0	0.371	54.1	145.9	0.074	13.8	186.2	0.181	30.7	169.3
P36542	ATP5F1C	ATP synthase subunit gamma, mitochondrial OS=Homo sapiens OX=9606 GN=ATP5F1C PE=1 SV=1	0.001	4.217	7	2	2	2	1	298	33	9.22	0	2	0	0.94	96.9	103.1	2.752	146.7	53.3	0.569	72.5	127.5
P36578	RPL4	60S ribosomal protein L4 OS=Homo sapiens OX=9606 GN=RPL4 PE=1 SV=5	0	16.578	17	6	8	6	1	427	47.7	11.06	7.6	6	0	0.861	92.5	107.5	0.775	87.3	112.7	0.404	57.5	142.5
P36957	DLST	Dihydrolipoyllysine-residue succinyltransferase component of 2-oxoglutarate dehydrogenase complex, mitochondrial OS=Homo sapiens OX=9606 GN=DLST PE=1 SV=4	0	28.981	19	7	17	7	1	453	48.7	8.95	34.9	7	0	0.529	69.2	130.8	0.164	28.2	171.8	0.498	66.4	133.6
P38159	RBMX	RNA-binding motif protein, X chromosome OS=Homo sapiens OX=9606 GN=RBMX PE=1 SV=3	0	24.888	20	7	14	7	1	391	42.3	10.05	19.25	7	0	0.768	86.9	113.1	0.208	34.5	165.5	0.477	64.6	135.4
P38606	ATP6V1A	V-type proton ATPase catalytic subunit A OS=Homo sapiens OX=9606 GN=ATP6V1A PE=1 SV=2	0	37.214	28	13	24	13	1	617	68.3	5.52	10.99	13	0	0.701	82.4	117.6	0.329	49.5	150.5	0.426	59.8	140.2
P38646	HSPA9	Stress-70 protein, mitochondrial OS=Homo sapiens OX=9606 GN=HSPA9 PE=1 SV=2	0	196.535	54	39	128	39	1	679	73.6	6.16	191.07	39	0	1.034	101.7	98.3	1.013	100.7	99.3	0.914	95.5	104.5
P38919	EIF4A3	Eukaryotic initiation factor 4A-III OS=Homo sapiens OX=9606 GN=EIF4A3 PE=1 SV=4	0	38.085	28	13	20	12	1	411	46.8	6.73	26.99	13	1	0.668	80.1	119.9	0.424	59.6	140.4	0.467	63.7	136.3
P39019	RPS19	40S ribosomal protein S19 OS=Homo sapiens OX=9606 GN=RPS19 PE=1 SV=2	0	16.86	37	6	9	6	1	145	16.1	10.32	13.71	6	0	1.049	102.4	97.6	0.248	39.7	160.3	0.447	61.8	138.2
P39656	DDOST	Dolichyl-diphosphooligosaccharide--protein glycosyltransferase 48 kDa subunit OS=Homo sapiens OX=9606 GN=DDOST PE=1 SV=4	0	28.657	23	10	16	10	1	456	50.8	6.55	8.5	10	0	0.359	52.8	147.2	0.113	20.2	179.8	0.484	65.2	134.8
P40227	CCT6A	T-complex protein 1 subunit zeta OS=Homo sapiens OX=9606 GN=CCT6A PE=1 SV=3	0	11.967	9	5	6	5	1	531	58	6.68	8.7	5	0	2.093	135.3	64.7	1.086	104.1	95.9	0.612	75.9	124.1
P40926	MDH2	Malate dehydrogenase, mitochondrial OS=Homo sapiens OX=9606 GN=MDH2 PE=1 SV=3	0	13.118	21	5	7	5	1	338	35.5	8.68	2.24	5	0	0.784	87.9	112.1	0.613	76	124	0.188	31.6	168.4
P40939	HADHA	Trifunctional enzyme subunit alpha, mitochondrial OS=Homo sapiens OX=9606 GN=HADHA PE=1 SV=2	0	35.278	22	12	17	12	1	763	82.9	9.04	13.06	12	0	1.247	111	89	0.251	40.1	159.9	0.326	49.2	150.8
P41252	IARS	Isoleucine--tRNA ligase, cytoplasmic OS=Homo sapiens OX=9606 GN=IARS PE=1 SV=2	0	18.515	6	8	8	8	1	1262	144.4	6.15	0	8	0	3.315	153.6	46.4	0.386	55.7	144.3	0.558	71.6	128.4
P42166	TMPO	Lamina-associated polypeptide 2, isoform alpha OS=Homo sapiens OX=9606 GN=TMPO PE=1 SV=2	0	63.63	40	21	30	14	1	694	75.4	7.66	36.75	21	7	0.399	57	143	0.099	18	182	0.104	18.8	181.2
P42167	TMPO	Lamina-associated polypeptide 2, isoforms beta/gamma OS=Homo sapiens OX=9606 GN=TMPO PE=1 SV=2	0	47.708	41	13	23	6	1	454	50.6	9.38	35.72	13	0	0.281	43.9	156.1	0.02	3.9	196.1	0.08	14.8	185.2
P42356	PI4KA	Phosphatidylinositol 4-kinase alpha OS=Homo sapiens OX=9606 GN=PI4KA PE=1 SV=4	0.001	3.708	1	2	2	2	1	2102	236.7	7.06	0	2	0	0.622	76.7	123.3	0.039	7.5	192.5	0.233	37.8	162.2
P42677	RPS27	40S ribosomal protein S27 OS=Homo sapiens OX=9606 GN=RPS27 PE=1 SV=3	0	19.626	40	4	10	4	1	84	9.5	9.45	11.55	4	0	1.485	119.5	80.5	1.668	125	75	1.202	109.2	90.8
P42704	LRPPRC	Leucine-rich PPR motif-containing protein, mitochondrial OS=Homo sapiens OX=9606 GN=LRPPRC PE=1 SV=3	0.001	7.831	4	4	4	4	1	1394	157.8	6.13	1.64	4	0	3.08	151	49	1.136	106.4	93.6	0.607	75.6	124.4
P42766	RPL35	60S ribosomal protein L35 OS=Homo sapiens OX=9606 GN=RPL35 PE=1 SV=2	0	24.177	30	6	15	6	1	123	14.5	11.05	14.84	6	0	0.568	72.4	127.6	0.259	41.1	158.9	0.411	58.2	141.8
P45880	VDAC2	Voltage-dependent anion-selective channel protein 2 OS=Homo sapiens OX=9606 GN=VDAC2 PE=1 SV=2	0	25.781	42	9	16	9	1	294	31.5	7.56	16.28	9	0	1.871	130.3	69.7	1.5	120	80	4.636	164.5	35.5
P46060	RANGAP1	Ran GTPase-activating protein 1 OS=Homo sapiens OX=9606 GN=RANGAP1 PE=1 SV=1	0	12.064	10	5	5	5	1	587	63.5	4.68	5.82	5	0	3.285	153.3	46.7	1.325	114	86	0.61	75.8	124.2
P46776	RPL27A	60S ribosomal protein L27a OS=Homo sapiens OX=9606 GN=RPL27A PE=1 SV=2	0.001	7.91	20	3	4	3	1	148	16.6	11	6.23	3	0	0.829	90.6	109.4	0.458	62.9	137.1	1.616	123.6	76.4
P46777	RPL5	60S ribosomal protein L5 OS=Homo sapiens OX=9606 GN=RPL5 PE=1 SV=3	0.001	7.853	13	3	4	3	1	297	34.3	9.72	1.68	3	0	0.676	80.7	119.3	1.408	116.9	83.1	0.456	62.6	137.4
P46778	RPL21	60S ribosomal protein L21 OS=Homo sapiens OX=9606 GN=RPL21 PE=1 SV=2	0	10.515	21	3	7	3	1	160	18.6	10.49	11.96	3	0	0.789	88.2	111.8	0.199	33.2	166.8	0.716	83.4	116.6
P46781	RPS9	40S ribosomal protein S9 OS=Homo sapiens OX=9606 GN=RPS9 PE=1 SV=3	0	13.18	25	6	11	6	1	194	22.6	10.65	11.73	6	0	0.749	85.6	114.4	0.793	88.4	111.6	1.753	127.4	72.6
P46782	RPS5	40S ribosomal protein S5 OS=Homo sapiens OX=9606 GN=RPS5 PE=1 SV=4	0	25.428	28	8	14	8	1	204	22.9	9.72	22	8	0	1.85	129.8	70.2	1.011	100.6	99.4	1.34	114.5	85.5
P46977	STT3A	Dolichyl-diphosphooligosaccharide--protein glycosyltransferase subunit STT3A OS=Homo sapiens OX=9606 GN=STT3A PE=1 SV=2	0	16.471	9	7	9	6	1	705	80.5	8.07	3.67	7	1	0.636	77.8	122.2	0.222	36.3	163.7	1.459	118.7	81.3
P47755	CAPZA2	F-actin-capping protein subunit alpha-2 OS=Homo sapiens OX=9606 GN=CAPZA2 PE=1 SV=3	0	31.546	48	9	19	7	1	286	32.9	5.85	15.33	9	0	0.186	31.3	168.7	0.029	5.7	194.3	0.198	33	167
P47897	QARS	Glutamine--tRNA ligase OS=Homo sapiens OX=9606 GN=QARS PE=1 SV=1	0	17.861	10	7	9	7	1	775	87.7	7.15	1.94	7	0	1.918	131.5	68.5	0.553	71.3	128.7	0.55	71	129
P47914	RPL29	60S ribosomal protein L29 OS=Homo sapiens OX=9606 GN=RPL29 PE=1 SV=2	0.001	6.221	14	2	5	2	1	159	17.7	11.66	9.16	2	0	0.12	21.5	178.5	0.115	20.6	179.4	2.141	136.3	63.7
P48643	CCT5	T-complex protein 1 subunit epsilon OS=Homo sapiens OX=9606 GN=CCT5 PE=1 SV=1	0	18.685	14	6	11	5	1	541	59.6	5.66	9.08	6	0	2.424	141.6	58.4	0.36	52.9	147.1	0.599	75	125
P49327	FASN	Fatty acid synthase OS=Homo sapiens OX=9606 GN=FASN PE=1 SV=3	0	165.489	30	54	57	54	1	2511	273.3	6.44	91.62	54	0	20.046	190.5	9.5	2.286	139.1	60.9	0.868	93	107
P49354	FNTA	Protein farnesyltransferase/geranylgeranyltransferase type-1 subunit alpha OS=Homo sapiens OX=9606 GN=FNTA PE=1 SV=1	0	12.925	16	6	6	6	1	379	44.4	5.08	6.11	6	0	18.25	189.6	10.4	5.897	171	29	5.859	170.8	29.2
P49368	CCT3	T-complex protein 1 subunit gamma OS=Homo sapiens OX=9606 GN=CCT3 PE=1 SV=4	0	45.008	35	15	21	15	1	545	60.5	6.49	27.32	15	0	1.995	133.2	66.8	0.883	93.8	106.2	0.774	87.3	112.7
P49411	TUFM	Elongation factor Tu, mitochondrial OS=Homo sapiens OX=9606 GN=TUFM PE=1 SV=2	0	46.432	34	12	19	12	1	452	49.5	7.61	32.23	12	0	2.974	149.7	50.3	1.54	121.3	78.7	0.868	92.9	107.1
P50148	GNAQ	Guanine nucleotide-binding protein G(q) subunit alpha OS=Homo sapiens OX=9606 GN=GNAQ PE=1 SV=4	0	21.976	24	7	15	4	1	359	42.1	5.68	18.38	7	0	0.456	62.7	137.3	0.136	24	176	0.091	16.8	183.2
P50402	EMD	Emerin OS=Homo sapiens OX=9606 GN=EMD PE=1 SV=1	0	19.799	27	6	10	6	1	254	29	5.5	9.55	6	0	0.173	29.4	170.6	0.129	22.8	177.2	0.114	20.5	179.5
P50914	RPL14	60S ribosomal protein L14 OS=Homo sapiens OX=9606 GN=RPL14 PE=1 SV=4	0	12.363	21	4	9	4	1	215	23.4	10.93	11.55	4	0	0.944	97.1	102.9	0.62	76.6	123.4	0.488	65.6	134.4
P50990	CCT8	T-complex protein 1 subunit theta OS=Homo sapiens OX=9606 GN=CCT8 PE=1 SV=4	0	42.77	32	16	23	16	1	548	59.6	5.6	36.32	16	0	1.88	130.6	69.4	0.896	94.5	105.5	0.629	77.2	122.8
P50991	CCT4	T-complex protein 1 subunit delta OS=Homo sapiens OX=9606 GN=CCT4 PE=1 SV=4	0	43.129	32	15	24	14	1	539	57.9	7.83	19.43	15	1	2.761	146.8	53.2	1.556	121.7	78.3	0.789	88.2	111.8
P51570	GALK1	Galactokinase OS=Homo sapiens OX=9606 GN=GALK1 PE=1 SV=1	0.001	5.749	6	2	2	2	1	392	42.2	6.46	1.61	2	0	5.133	167.4	32.6	4.014	160.1	39.9	2.137	136.2	63.8
P52272	HNRNPM	Heterogeneous nuclear ribonucleoprotein M OS=Homo sapiens OX=9606 GN=HNRNPM PE=1 SV=3	0	25.972	16	10	14	10	1	730	77.5	8.7	16.47	10	0	0.38	55.1	144.9	0.35	51.9	148.1	0.248	39.8	160.2
P52292	KPNA2	Importin subunit alpha-1 OS=Homo sapiens OX=9606 GN=KPNA2 PE=1 SV=1	0	14.419	13	5	6	5	1	529	57.8	5.4	5.31	5	0	2.586	144.2	55.8	0.576	73.1	126.9	0.501	66.8	133.2
P52907	CAPZA1	F-actin-capping protein subunit alpha-1 OS=Homo sapiens OX=9606 GN=CAPZA1 PE=1 SV=3	0	50.86	62	11	33	9	1	286	32.9	5.69	37.46	11	2	0.317	48.1	151.9	0.097	17.7	182.3	0.168	28.8	171.2
P53396	ACLY	ATP-citrate synthase OS=Homo sapiens OX=9606 GN=ACLY PE=1 SV=3	0	25.707	10	11	13	11	1	1101	120.8	7.33	9.32	11	0	0.946	97.2	102.8	0.884	93.9	106.1	0.591	74.3	125.7
P53609	PGGT1B	Geranylgeranyl transferase type-1 subunit beta OS=Homo sapiens OX=9606 GN=PGGT1B PE=1 SV=2	0	11.735	12	5	5	5	1	377	42.3	6.83	6.55	5	0	23.625	191.9	8.1	9.541	181	19	7.151	175.5	24.5
P53985	SLC16A1	Monocarboxylate transporter 1 OS=Homo sapiens OX=9606 GN=SLC16A1 PE=1 SV=3	0	21.295	10	6	10	6	1	500	53.9	8.66	12.62	6	0	0.441	61.2	138.8	0.131	23.1	176.9	0.651	78.9	121.1
P54136	RARS	Arginine--tRNA ligase, cytoplasmic OS=Homo sapiens OX=9606 GN=RARS PE=1 SV=2	0	16.589	11	7	8	7	1	660	75.3	6.68	5.89	7	0	2.574	144	56	1.274	112	88	0.68	80.9	119.1
P54709	ATP1B3	Sodium/potassium-transporting ATPase subunit beta-3 OS=Homo sapiens OX=9606 GN=ATP1B3 PE=1 SV=1	0	13.031	18	4	10	4	1	279	31.5	8.35	3.33	4	0	0.594	74.5	125.5	0.079	14.6	185.4	0.326	49.2	150.8
P55060	CSE1L	Exportin-2 OS=Homo sapiens OX=9606 GN=CSE1L PE=1 SV=3	0	63.041	27	23	26	23	1	971	110.3	5.77	30.24	23	0	15.306	187.7	12.3	7.36	176.1	23.9	2.049	134.4	65.6
P55072	VCP	Transitional endoplasmic reticulum ATPase OS=Homo sapiens OX=9606 GN=VCP PE=1 SV=4	0	18.359	13	8	13	8	1	806	89.3	5.26	7.05	8	0	0.716	83.5	116.5	0.162	28	172	0.221	36.2	163.8
P55084	HADHB	Trifunctional enzyme subunit beta, mitochondrial OS=Homo sapiens OX=9606 GN=HADHB PE=1 SV=3	0	13.62	16	6	9	6	1	474	51.3	9.41	9.53	6	0	1.149	106.9	93.1	0.316	48	152	0.625	76.9	123.1
P55786	NPEPPS	Puromycin-sensitive aminopeptidase OS=Homo sapiens OX=9606 GN=NPEPPS PE=1 SV=2	0	10.495	5	4	6	4	1	919	103.2	5.72	6.06	4	0	5.425	168.9	31.1	2.167	136.8	63.2	0.727	84.2	115.8
P56192	MARS	Methionine--tRNA ligase, cytoplasmic OS=Homo sapiens OX=9606 GN=MARS PE=1 SV=2	0.001	4.362	4	2	2	2	1	900	101.1	6.16	0	2	0	3.728	157.7	42.3	4.471	163.4	36.6	0.316	48	152
P60174	TPI1	Triosephosphate isomerase OS=Homo sapiens OX=9606 GN=TPI1 PE=1 SV=3	0	18.751	29	6	9	6	1	286	30.8	5.92	9.01	6	0	0.771	87.1	112.9	0.167	28.6	171.4	0.279	43.6	156.4
P60228	EIF3E	Eukaryotic translation initiation factor 3 subunit E OS=Homo sapiens OX=9606 GN=EIF3E PE=1 SV=1	0.001	6.503	7	3	3	3	1	445	52.2	6.04	0	3	0	1.222	110	90	0.809	89.4	110.6	0.329	49.5	150.5
P60709	ACTB	Actin, cytoplasmic 1 OS=Homo sapiens OX=9606 GN=ACTB PE=1 SV=1	0	232.102	74	28	404	11	1	375	41.7	5.48	751.64	28	20	0.426	59.8	140.2	0.078	14.5	185.5	0.192	32.2	167.8
P60866	RPS20	40S ribosomal protein S20 OS=Homo sapiens OX=9606 GN=RPS20 PE=1 SV=1	0	16.986	29	4	9	4	1	119	13.4	9.94	15.81	4	0	0.688	81.5	118.5	0.575	73	127	0.961	98	102
P60953	CDC42	Cell division control protein 42 homolog OS=Homo sapiens OX=9606 GN=CDC42 PE=1 SV=2	0	12.3	17	3	8	3	1	191	21.2	6.55	9.57	3	0	0.389	56	144	0.087	16	184	0.341	50.9	149.1
P61158	ACTR3	Actin-related protein 3 OS=Homo sapiens OX=9606 GN=ACTR3 PE=1 SV=3	0	38.601	44	12	17	12	1	418	47.3	5.88	24.55	12	0	0.475	64.4	135.6	0.068	12.7	187.3	0.175	29.7	170.3
P61160	ACTR2	Actin-related protein 2 OS=Homo sapiens OX=9606 GN=ACTR2 PE=1 SV=1	0	38.695	35	12	25	11	1	394	44.7	6.74	26.18	12	0	0.353	52.2	147.8	0.043	8.2	191.8	0.226	36.9	163.1
P61247	RPS3A	40S ribosomal protein S3a OS=Homo sapiens OX=9606 GN=RPS3A PE=1 SV=2	0	29.41	34	8	18	8	1	264	29.9	9.73	15.65	8	0	0.462	63.2	136.8	0.322	48.8	151.2	0.319	48.4	151.6
P61289	PSME3	Proteasome activator complex subunit 3 OS=Homo sapiens OX=9606 GN=PSME3 PE=1 SV=1	0	12.286	23	5	6	5	1	254	29.5	5.95	0	5	0	0.959	97.9	102.1	3.644	156.9	43.1	0.421	59.2	140.8
P61353	RPL27	60S ribosomal protein L27 OS=Homo sapiens OX=9606 GN=RPL27 PE=1 SV=2	0	13.103	35	5	6	5	1	136	15.8	10.56	7.28	5	0	0.775	87.3	112.7	0.33	49.6	150.4	0.238	38.4	161.6
P61978	HNRNPK	Heterogeneous nuclear ribonucleoprotein K OS=Homo sapiens OX=9606 GN=HNRNPK PE=1 SV=1	0	32.952	32	11	21	11	1	463	50.9	5.54	18.9	11	0	1.316	113.6	86.4	0.816	89.9	110.1	0.415	58.7	141.3
P62136	PPP1CA	Serine/threonine-protein phosphatase PP1-alpha catalytic subunit OS=Homo sapiens OX=9606 GN=PPP1CA PE=1 SV=1	0	28.197	19	7	23	2	1	330	37.5	6.33	13.84	7	0	0.266	42.1	157.9	0.039	7.5	192.5	0.128	22.7	177.3
P62140	PPP1CB	Serine/threonine-protein phosphatase PP1-beta catalytic subunit OS=Homo sapiens OX=9606 GN=PPP1CB PE=1 SV=3	0	29.043	24	8	22	3	1	327	37.2	6.19	11.7	8	5	0.345	51.3	148.7	0.017	3.3	196.7	0.07	13.1	186.9
P62241	RPS8	40S ribosomal protein S8 OS=Homo sapiens OX=9606 GN=RPS8 PE=1 SV=2	0	9.802	26	5	6	5	1	208	24.2	10.32	0	5	0	0.892	94.3	105.7	0.162	27.9	172.1	9.033	180.1	19.9
P62244	RPS15A	40S ribosomal protein S15a OS=Homo sapiens OX=9606 GN=RPS15A PE=1 SV=2	0	14.328	43	6	8	6	1	130	14.8	10.13	8.38	6	0	0.61	75.7	124.3	0.562	72	128	0.871	93.1	106.9
P62249	RPS16	40S ribosomal protein S16 OS=Homo sapiens OX=9606 GN=RPS16 PE=1 SV=2	0	19.55	41	7	12	7	1	146	16.4	10.21	11.71	7	0	0.628	77.1	122.9	0.214	35.2	164.8	0.948	97.4	102.6
P62258	YWHAE	14-3-3 protein epsilon OS=Homo sapiens OX=9606 GN=YWHAE PE=1 SV=1	0	48.725	46	15	32	13	1	255	29.2	4.74	43.77	15	3	0.772	87.1	112.9	0.381	55.1	144.9	0.278	43.5	156.5
P62263	RPS14	40S ribosomal protein S14 OS=Homo sapiens OX=9606 GN=RPS14 PE=1 SV=3	0	15.816	32	5	9	5	1	151	16.3	10.05	18.77	5	0	0.596	74.7	125.3	1.035	101.7	98.3	0.983	99.1	100.9
P62266	RPS23	40S ribosomal protein S23 OS=Homo sapiens OX=9606 GN=RPS23 PE=1 SV=3	0.001	7.086	16	3	3	3	1	143	15.8	10.49	4	3	0	1.892	130.8	69.2	0.258	41	159	1.218	109.8	90.2
P62269	RPS18	40S ribosomal protein S18 OS=Homo sapiens OX=9606 GN=RPS18 PE=1 SV=3	0	45.771	51	15	33	15	1	152	17.7	10.99	63.18	15	0	0.905	95	105	0.764	86.6	113.4	0.983	99.1	100.9
P62277	RPS13	40S ribosomal protein S13 OS=Homo sapiens OX=9606 GN=RPS13 PE=1 SV=2	0	16.042	37	5	11	5	1	151	17.2	10.54	7.48	5	0	0.78	87.7	112.3	0.354	52.2	147.8	0.631	77.3	122.7
P62280	RPS11	40S ribosomal protein S11 OS=Homo sapiens OX=9606 GN=RPS11 PE=1 SV=3	0	30.266	53	10	18	10	1	158	18.4	10.3	17.24	10	0	0.564	72.1	127.9	0.862	92.6	107.4	0.969	98.4	101.6
P62316	SNRPD2	Small nuclear ribonucleoprotein Sm D2 OS=Homo sapiens OX=9606 GN=SNRPD2 PE=1 SV=1	0	11.962	33	4	6	4	1	118	13.5	9.91	7.24	4	0	0.775	87.4	112.6	1.801	128.6	71.4	0.514	67.9	132.1
P62424	RPL7A	60S ribosomal protein L7a OS=Homo sapiens OX=9606 GN=RPL7A PE=1 SV=2	0	33.337	44	13	23	13	1	266	30	10.61	35.89	13	0	0.467	63.6	136.4	0.215	35.3	164.7	0.159	27.4	172.6
P62701	RPS4X	40S ribosomal protein S4, X isoform OS=Homo sapiens OX=9606 GN=RPS4X PE=1 SV=2	0	25.74	32	9	14	9	1	263	29.6	10.15	21.5	9	0	0.397	56.9	143.1	0.677	80.7	119.3	0.788	88.2	111.8
P62753	RPS6	40S ribosomal protein S6 OS=Homo sapiens OX=9606 GN=RPS6 PE=1 SV=1	0	12.098	19	4	6	4	1	249	28.7	10.84	6.44	4	0	0.514	67.9	132.1	0.479	64.8	135.2	0.285	44.4	155.6
P62805	HIST1H4A	Histone H4 OS=Homo sapiens OX=9606 GN=HIST1H4A PE=1 SV=2	0	36.265	53	8	25	8	1	103	11.4	11.36	33.03	8	0	1.046	102.3	97.7	0.251	40.2	159.8	0.413	58.4	141.6
P62829	RPL23	60S ribosomal protein L23 OS=Homo sapiens OX=9606 GN=RPL23 PE=1 SV=1	0	13.833	44	5	11	5	1	140	14.9	10.51	9.92	5	0	0.707	82.8	117.2	0.426	59.8	140.2	1.335	114.3	85.7
P62847	RPS24	40S ribosomal protein S24 OS=Homo sapiens OX=9606 GN=RPS24 PE=1 SV=1	0	13.385	26	4	6	4	1	133	15.4	10.78	4.76	4	0	0.499	66.6	133.4	0.143	25	175	0.368	53.8	146.2
P62851	RPS25	40S ribosomal protein S25 OS=Homo sapiens OX=9606 GN=RPS25 PE=1 SV=1	0	8.78	24	3	5	3	1	125	13.7	10.11	5.41	3	0	0.684	81.3	118.7	0.48	64.9	135.1	0.69	81.7	118.3
P62857	RPS28	40S ribosomal protein S28 OS=Homo sapiens OX=9606 GN=RPS28 PE=1 SV=1	0.001	5.627	30	2	3	2	1	69	7.8	10.7	6.94	2	0	2.073	134.9	65.1	1.495	119.9	80.1	0.679	80.9	119.1
P62873	GNB1	Guanine nucleotide-binding protein G(I)/G(S)/G(T) subunit beta-1 OS=Homo sapiens OX=9606 GN=GNB1 PE=1 SV=3	0	46.746	46	10	34	6	1	340	37.4	6	54.8	10	5	0.299	46	154	0.188	31.6	168.4	0.11	19.7	180.3
P62879	GNB2	Guanine nucleotide-binding protein G(I)/G(S)/G(T) subunit beta-2 OS=Homo sapiens OX=9606 GN=GNB2 PE=1 SV=3	0	49.13	46	10	34	5	1	340	37.3	6	45.62	10	1	0.284	44.3	155.7	0.129	22.8	177.2	0.127	22.5	177.5
P62888	RPL30	60S ribosomal protein L30 OS=Homo sapiens OX=9606 GN=RPL30 PE=1 SV=2	0	16.939	51	4	7	4	1	115	12.8	9.63	16.69	4	0	0.42	59.2	140.8	0.064	12	188	0.168	28.8	171.2
P62906	RPL10A	60S ribosomal protein L10a OS=Homo sapiens OX=9606 GN=RPL10A PE=1 SV=2	0	28.235	41	8	18	8	1	217	24.8	9.94	21.34	8	0	0.562	72	128	0.421	59.3	140.7	0.98	99	101
P62913	RPL11	60S ribosomal protein L11 OS=Homo sapiens OX=9606 GN=RPL11 PE=1 SV=2	0.001	7.505	16	3	5	3	1	178	20.2	9.6	4.74	3	0	0.855	92.2	107.8	0.577	73.2	126.8	0.838	91.2	108.8
P62917	RPL8	60S ribosomal protein L8 OS=Homo sapiens OX=9606 GN=RPL8 PE=1 SV=2	0	25.649	41	7	13	7	1	257	28	11.03	22.47	7	0	0.295	45.6	154.4	0.313	47.7	152.3	0.257	40.9	159.1
P62937	PPIA	Peptidyl-prolyl cis-trans isomerase A OS=Homo sapiens OX=9606 GN=PPIA PE=1 SV=2	0	14.843	23	5	6	5	1	165	18	7.81	5.54	5	0	4.109	160.8	39.2	2.124	136	64	0.086	15.8	184.2
P62979	RPS27A	Ubiquitin-40S ribosomal protein S27a OS=Homo sapiens OX=9606 GN=RPS27A PE=1 SV=2	0	23.472	54	7	25	7	1	156	18	9.64	41.36	7	0	1.2	109.1	90.9	0.315	47.9	152.1	0.7	82.3	117.7
P62993	GRB2	Growth factor receptor-bound protein 2 OS=Homo sapiens OX=9606 GN=GRB2 PE=1 SV=1	0.001	5.195	10	2	2	2	1	217	25.2	6.32	1.91	2	0	14.884	187.4	12.6	24.407	192.1	7.9	5.264	168.1	31.9
P63010	AP2B1	AP-2 complex subunit beta OS=Homo sapiens OX=9606 GN=AP2B1 PE=1 SV=1	0	13.468	7	5	5	5	1	937	104.5	5.38	4.41	5	0	0.486	65.4	134.6	0.171	29.3	170.7	0.316	48.1	151.9
P63096	GNAI1	Guanine nucleotide-binding protein G(i) subunit alpha-1 OS=Homo sapiens OX=9606 GN=GNAI1 PE=1 SV=2	0	34.993	35	11	25	5	1	354	40.3	5.97	28.55	11	0	0.488	65.6	134.4	0.129	22.9	177.1	0.101	18.4	181.6
P63104	YWHAZ	14-3-3 protein zeta/delta OS=Homo sapiens OX=9606 GN=YWHAZ PE=1 SV=1	0	25.493	35	8	19	5	1	245	27.7	4.79	12	8	0	0.447	61.8	138.2	0.174	29.7	170.3	0.161	27.7	172.3
P63173	RPL38	60S ribosomal protein L38 OS=Homo sapiens OX=9606 GN=RPL38 PE=1 SV=2	0	19.922	50	5	13	5	1	70	8.2	10.1	14.63	5	0	0.796	88.6	111.4	0.302	46.4	153.6	0.949	97.4	102.6
P63218	GNG5	Guanine nucleotide-binding protein G(I)/G(S)/G(O) subunit gamma-5 OS=Homo sapiens OX=9606 GN=GNG5 PE=1 SV=3	0	11.625	63	3	7	3	1	68	7.3	9.85	10.91	3	0	0.429	60.1	139.9	0.297	45.8	154.2	0.473	64.3	135.7
P63244	RACK1	Receptor of activated protein C kinase 1 OS=Homo sapiens OX=9606 GN=RACK1 PE=1 SV=3	0	23.426	35	7	13	7	1	317	35.1	7.69	14.65	7	0	1.079	103.8	96.2	2.602	144.5	55.5	0.458	62.8	137.2
P67936	TPM4	Tropomyosin alpha-4 chain OS=Homo sapiens OX=9606 GN=TPM4 PE=1 SV=3	0	21.857	26	8	9	5	1	248	28.5	4.69	6.09	8	3	0.359	52.9	147.1	0.014	2.7	197.3	0.022	4.2	195.8
P68104	EEF1A1	Elongation factor 1-alpha 1 OS=Homo sapiens OX=9606 GN=EEF1A1 PE=1 SV=1	0	74.745	43	14	43	14	1	462	50.1	9.01	57.78	14	0	2.1	135.5	64.5	0.734	84.6	115.4	0.541	70.2	129.8
P68363	TUBA1B	Tubulin alpha-1B chain OS=Homo sapiens OX=9606 GN=TUBA1B PE=1 SV=1	0	107.188	59	20	61	4	1	451	50.1	5.06	110.39	20	18	6.219	172.3	27.7	0.202	33.6	166.4	0.78	87.6	112.4
P78347	GTF2I	General transcription factor II-I OS=Homo sapiens OX=9606 GN=GTF2I PE=1 SV=2	0	48.419	22	19	24	19	1	998	112.3	6.39	27.25	19	0	2.483	142.6	57.4	0.697	82.1	117.9	0.92	95.8	104.2
P78371	CCT2	T-complex protein 1 subunit beta OS=Homo sapiens OX=9606 GN=CCT2 PE=1 SV=4	0	26.117	22	8	11	8	1	535	57.5	6.46	12.5	8	0	2.261	138.7	61.3	1.182	108.4	91.6	0.458	62.8	137.2
P78527	PRKDC	DNA-dependent protein kinase catalytic subunit OS=Homo sapiens OX=9606 GN=PRKDC PE=1 SV=3	0	109.812	13	45	46	45	1	4128	468.8	7.12	34.17	45	0	5.485	169.2	30.8	3.803	158.4	41.6	1.784	128.2	71.8
P81605	DCD	Dermcidin OS=Homo sapiens OX=9606 GN=DCD PE=1 SV=2	0	9.397	23	3	6	3	1	110	11.3	6.54	9.56	3	0	5.869	170.9	29.1	3.36	154.1	45.9	0.32	48.5	151.5
P83731	RPL24	60S ribosomal protein L24 OS=Homo sapiens OX=9606 GN=RPL24 PE=1 SV=1	0	10.989	22	4	6	4	1	157	17.8	11.25	7.23	4	0	0.759	86.3	113.7	1.283	112.4	87.6	1.294	112.8	87.2
P84090	ERH	Enhancer of rudimentary homolog OS=Homo sapiens OX=9606 GN=ERH PE=1 SV=1	0	18.751	46	6	10	6	1	104	12.3	5.92	18.32	6	0	0.939	96.8	103.2	0.327	49.3	150.7	1.095	104.5	95.5
Q00325	SLC25A3	Phosphate carrier protein, mitochondrial OS=Homo sapiens OX=9606 GN=SLC25A3 PE=1 SV=2	0	10.386	18	5	5	5	1	362	40.1	9.38	4.73	5	0	3.725	157.7	42.3	11.884	184.5	15.5	2.052	134.5	65.5
Q00839	HNRNPU	Heterogeneous nuclear ribonucleoprotein U OS=Homo sapiens OX=9606 GN=HNRNPU PE=1 SV=6	0	17.985	12	7	11	7	1	825	90.5	6	9.69	7	0	0.438	60.9	139.1	0.266	42	158	0.176	29.9	170.1
Q01082	SPTBN1	Spectrin beta chain, non-erythrocytic 1 OS=Homo sapiens OX=9606 GN=SPTBN1 PE=1 SV=2	0	22.337	5	9	10	9	1	2364	274.4	5.57	7.59	9	0	3.744	157.8	42.2	0.074	13.7	186.3	0.146	25.5	174.5
Q02413	DSG1	Desmoglein-1 OS=Homo sapiens OX=9606 GN=DSG1 PE=1 SV=2	0	11.393	5	4	7	4	1	1049	113.7	5.03	6.31	4	0	0.785	88	112	0.531	69.3	130.7	1.553	121.7	78.3
Q02878	RPL6	60S ribosomal protein L6 OS=Homo sapiens OX=9606 GN=RPL6 PE=1 SV=3	0	16.864	20	6	9	6	1	288	32.7	10.58	8.63	6	0	0.722	83.8	116.2	0.282	43.9	156.1	0.196	32.8	167.2
Q04760	GLO1	Lactoylglutathione lyase OS=Homo sapiens OX=9606 GN=GLO1 PE=1 SV=4	0.001	7.005	18	3	3	3	1	184	20.8	5.31	1.69	3	0	1.397	116.6	83.4	9.076	180.2	19.8	0.845	91.6	108.4
Q04837	SSBP1	Single-stranded DNA-binding protein, mitochondrial OS=Homo sapiens OX=9606 GN=SSBP1 PE=1 SV=1	0.001	4.39	16	2	3	2	1	148	17.2	9.6	0	2	0	1.287	112.6	87.4	0.126	22.4	177.6	0.27	42.5	157.5
Q06830	PRDX1	Peroxiredoxin-1 OS=Homo sapiens OX=9606 GN=PRDX1 PE=1 SV=1	0	74.213	76	18	39	14	1	199	22.1	8.13	67.56	18	4	10.34	182.4	17.6	0.166	28.4	171.6	2.483	142.6	57.4
Q07021	C1QBP	Complement component 1 Q subcomponent-binding protein, mitochondrial OS=Homo sapiens OX=9606 GN=C1QBP PE=1 SV=1	0	21.254	26	4	8	4	1	282	31.3	4.84	11.16	4	0	0.339	50.6	149.4	0.089	16.4	183.6	0.773	87.2	112.8
Q07065	CKAP4	Cytoskeleton-associated protein 4 OS=Homo sapiens OX=9606 GN=CKAP4 PE=1 SV=2	0	74.75	42	22	36	22	1	602	66	5.92	46.53	22	0	0.316	48.1	151.9	0.168	28.8	171.2	2.093	135.3	64.7
Q07666	KHDRBS1	KH domain-containing, RNA-binding, signal transduction-associated protein 1 OS=Homo sapiens OX=9606 GN=KHDRBS1 PE=1 SV=1	0.001	7.177	5	2	5	2	1	443	48.2	8.66	1.91	2	0	0.482	65	135	1.837	129.5	70.5	1.401	116.7	83.3
Q08211	DHX9	ATP-dependent RNA helicase A OS=Homo sapiens OX=9606 GN=DHX9 PE=1 SV=4	0	40.235	11	12	22	12	1	1270	140.9	6.84	15.9	12	0	0.457	62.7	137.3	0.088	16.2	183.8	0.287	44.5	155.5
Q08431	MFGE8	Lactadherin OS=Homo sapiens OX=9606 GN=MFGE8 PE=1 SV=3	0	66.406	54	16	45	16	1	387	43.1	8.15	58.54	16	0	0.536	69.8	130.2	0.061	11.6	188.4	0.13	23.1	176.9
Q08554	DSC1	Desmocollin-1 OS=Homo sapiens OX=9606 GN=DSC1 PE=1 SV=2	0	8.625	6	4	5	4	1	894	99.9	5.43	1.8	4	0	0.599	74.9	125.1	1.294	112.8	87.2	0.406	57.8	142.2
Q12905	ILF2	Interleukin enhancer-binding factor 2 OS=Homo sapiens OX=9606 GN=ILF2 PE=1 SV=2	0	37.257	28	10	23	10	1	390	43	5.26	32.51	10	0	0.457	62.8	137.2	0.353	52.2	147.8	0.213	35.2	164.8
Q12906	ILF3	Interleukin enhancer-binding factor 3 OS=Homo sapiens OX=9606 GN=ILF3 PE=1 SV=3	0	45.696	21	16	29	16	1	894	95.3	8.76	27.31	16	0	0.3	46.1	153.9	0.143	25	175	0.174	29.6	170.4
Q12965	MYO1E	Unconventional myosin-Ie OS=Homo sapiens OX=9606 GN=MYO1E PE=1 SV=2	0	46.248	17	16	17	16	1	1108	127	8.92	22.31	16	0	0.206	34.1	165.9	0.056	10.6	189.4	0.077	14.2	185.8
Q13162	PRDX4	Peroxiredoxin-4 OS=Homo sapiens OX=9606 GN=PRDX4 PE=1 SV=1	0	20.102	24	6	9	3	1	271	30.5	6.29	15.64	6	0	12.029	184.7	15.3	9.655	181.2	18.8	3.294	153.4	46.6
Q13310	PABPC4	Polyadenylate-binding protein 4 OS=Homo sapiens OX=9606 GN=PABPC4 PE=1 SV=1	0	49.929	30	17	28	10	1	644	70.7	9.26	29.02	17	0	0.636	77.7	122.3	0.261	41.4	158.6	0.201	33.5	166.5
Q13813	SPTAN1	Spectrin alpha chain, non-erythrocytic 1 OS=Homo sapiens OX=9606 GN=SPTAN1 PE=1 SV=3	0	52.35	10	20	25	20	1	2472	284.4	5.35	14.65	20	0	2.554	143.7	56.3	0.067	12.6	187.4	0.144	25.2	174.8
Q14126	DSG2	Desmoglein-2 OS=Homo sapiens OX=9606 GN=DSG2 PE=1 SV=2	0	14.732	7	5	7	5	1	1118	122.2	5.24	3.81	5	0	0.402	57.4	142.6	0.019	3.8	196.2	0.094	17.2	182.8
Q14204	DYNC1H1	Cytoplasmic dynein 1 heavy chain 1 OS=Homo sapiens OX=9606 GN=DYNC1H1 PE=1 SV=5	0	8.585	1	4	4	4	1	4646	532.1	6.4	0	4	0	3.466	155.2	44.8	2.257	138.6	61.4	0.585	73.8	126.2
Q14344	GNA13	Guanine nucleotide-binding protein subunit alpha-13 OS=Homo sapiens OX=9606 GN=GNA13 PE=1 SV=2	0	36.921	42	14	27	13	1	377	44	8	25.17	14	0	0.347	51.6	148.4	0.153	26.5	173.5	0.096	17.6	182.4
Q14739	LBR	Delta(14)-sterol reductase OS=Homo sapiens OX=9606 GN=LBR PE=1 SV=2	0	16.811	10	5	9	5	1	615	70.7	9.36	4.05	5	0	0.607	75.6	124.4	0.424	59.5	140.5	0.036	6.9	193.1
Q14974	KPNB1	Importin subunit beta-1 OS=Homo sapiens OX=9606 GN=KPNB1 PE=1 SV=2	0	36.782	17	13	16	13	1	876	97.1	4.78	17.84	13	0	5.055	167	33	3.736	157.8	42.2	1.34	114.5	85.5
Q15008	PSMD6	26S proteasome non-ATPase regulatory subunit 6 OS=Homo sapiens OX=9606 GN=PSMD6 PE=1 SV=1	0	22.374	23	8	11	8	1	389	45.5	5.62	13.13	8	0	2.388	141	59	1.393	116.4	83.6	0.979	99	101
Q15021	NCAPD2	Condensin complex subunit 1 OS=Homo sapiens OX=9606 GN=NCAPD2 PE=1 SV=3	0.001	5.709	3	3	3	3	1	1401	157.1	6.61	0	3	0	3.109	151.3	48.7	3.166	152	48	1.506	120.2	79.8
Q15233	NONO	Non-POU domain-containing octamer-binding protein OS=Homo sapiens OX=9606 GN=NONO PE=1 SV=4	0	36.922	25	10	15	10	1	471	54.2	8.95	18.26	10	0	0.163	28	172	0.824	90.4	109.6	0.366	53.5	146.5
Q15365	PCBP1	Poly(rC)-binding protein 1 OS=Homo sapiens OX=9606 GN=PCBP1 PE=1 SV=2	0	19.933	26	7	13	5	1	356	37.5	7.09	12.58	7	2	1.257	111.4	88.6	0.771	87.1	112.9	0.483	65.1	134.9
Q15366	PCBP2	Poly(rC)-binding protein 2 OS=Homo sapiens OX=9606 GN=PCBP2 PE=1 SV=1	0	21.856	30	7	17	4	1	365	38.6	6.79	21.67	7	1	0.957	97.8	102.2	1.016	100.8	99.2	0.413	58.4	141.6
Q15369	ELOC	Elongin-C OS=Homo sapiens OX=9606 GN=ELOC PE=1 SV=1	0	22.847	66	7	14	7	1	112	12.5	4.78	8.65	7	0	0.72	83.7	116.3	0.914	95.5	104.5	0.866	92.8	107.2
Q15370	ELOB	Elongin-B OS=Homo sapiens OX=9606 GN=ELOB PE=1 SV=1	0	18.371	47	5	12	5	1	118	13.1	4.88	11.41	5	0	0.716	83.4	116.6	1.037	101.8	98.2	0.829	90.6	109.4
Q15645	TRIP13	Pachytene checkpoint protein 2 homolog OS=Homo sapiens OX=9606 GN=TRIP13 PE=1 SV=2	0.001	5.535	5	2	2	2	1	432	48.5	6.09	1.75	2	0	7.96	177.7	22.3	4.255	161.9	38.1	1.456	118.6	81.4
Q16531	DDB1	DNA damage-binding protein 1 OS=Homo sapiens OX=9606 GN=DDB1 PE=1 SV=1	0	102.023	33	31	57	31	1	1140	126.9	5.26	67.12	31	0	1.201	109.2	90.8	0.8	88.9	111.1	0.806	89.3	110.7
Q16576	RBBP7	Histone-binding protein RBBP7 OS=Homo sapiens OX=9606 GN=RBBP7 PE=1 SV=1	0.001	6.154	6	2	3	2	1	425	47.8	5.05	3.33	2	0	1.953	132.3	67.7	0.594	74.5	125.5	0.383	55.4	144.6
Q16643	DBN1	Drebrin OS=Homo sapiens OX=9606 GN=DBN1 PE=1 SV=4	0	53.463	28	15	19	15	1	649	71.4	4.45	25.3	15	0	0.033	6.4	193.6	0.019	3.7	196.3	0.04	7.7	192.3
Q16891	IMMT	MICOS complex subunit MIC60 OS=Homo sapiens OX=9606 GN=IMMT PE=1 SV=1	0	11.632	6	4	4	4	1	758	83.6	6.48	8.49	4	0	0.607	75.6	124.4	0.134	23.7	176.3	2.257	138.6	61.4
Q27J81	INF2	Inverted formin-2 OS=Homo sapiens OX=9606 GN=INF2 PE=1 SV=2	0	14.502	7	7	7	7	1	1249	135.5	5.38	0	7	0	0.337	50.5	149.5	0.109	19.6	180.4	0.109	19.7	180.3
Q4VCS5	AMOT	Angiomotin OS=Homo sapiens OX=9606 GN=AMOT PE=1 SV=1	0	212.091	55	46	98	43	1	1084	118	7.64	149.94	46	4	0.1	18.3	181.7	0.05	9.6	190.4	0.051	9.7	190.3
Q53GQ0	HSD17B12	Very-long-chain 3-oxoacyl-CoA reductase OS=Homo sapiens OX=9606 GN=HSD17B12 PE=1 SV=2	0	11.069	13	3	6	3	1	312	34.3	9.32	4.51	3	0	2.429	141.7	58.3	20.775	190.8	9.2	0.843	91.5	108.5
Q562R1	ACTBL2	Beta-actin-like protein 2 OS=Homo sapiens OX=9606 GN=ACTBL2 PE=1 SV=2	0	47.061	23	11	98	2	1	376	42	5.59	127.14	11	0	0.438	61	139	0.01	0.1	199.9	0.107	19.3	180.7
Q5D862	FLG2	Filaggrin-2 OS=Homo sapiens OX=9606 GN=FLG2 PE=1 SV=1	0	11.128	3	4	6	4	1	2391	247.9	8.31	4.96	4	0	1.567	122.1	77.9	1.977	132.8	67.2	1.333	114.3	85.7
Q5JWF2	GNAS	Guanine nucleotide-binding protein G(s) subunit alpha isoforms XLas OS=Homo sapiens OX=9606 GN=GNAS PE=1 SV=2	0	33.989	12	13	26	12	1	1037	111	5.03	24.41	13	0	0.486	65.4	134.6	0.078	14.5	185.5	0.132	23.4	176.6
Q5QP82	DCAF10	DDB1- and CUL4-associated factor 10 OS=Homo sapiens OX=9606 GN=DCAF10 PE=1 SV=1	0	41.973	33	13	16	13	1	559	60.5	7.5	17.41	13	0	24.341	192.1	7.9	20.623	190.8	9.2	37.734	194.8	5.2
Q5T749	KPRP	Keratinocyte proline-rich protein OS=Homo sapiens OX=9606 GN=KPRP PE=1 SV=1	0	13.129	18	6	6	6	1	579	64.1	8.27	1.94	6	0	3.541	156	44	3.481	155.4	44.6	1.444	118.2	81.8
Q5T8P6	RBM26	RNA-binding protein 26 OS=Homo sapiens OX=9606 GN=RBM26 PE=1 SV=3	0.001	5.14	3	3	3	3	1	1007	113.5	9.16	0	3	0	8.218	178.3	21.7	8.113	178.1	21.9	7.751	177.1	22.9
Q5TC63	GRTP1	Growth hormone-regulated TBC protein 1 OS=Homo sapiens OX=9606 GN=GRTP1 PE=1 SV=4	0	12.886	26	6	8	6	1	336	38.5	8.78	3.63	6	0	0.139	24.4	175.6	0.11	19.8	180.2	0.218	35.8	164.2
Q69YQ0	SPECC1L	Cytospin-A OS=Homo sapiens OX=9606 GN=SPECC1L PE=1 SV=2	0	57.514	22	18	21	18	1	1117	124.5	5.72	20.05	18	0	0.151	26.3	173.7	0.049	9.3	190.7	0.048	9.2	190.8
Q6PID8	KLHDC10	Kelch domain-containing protein 10 OS=Homo sapiens OX=9606 GN=KLHDC10 PE=1 SV=1	0	26.65	21	7	17	7	1	442	49.1	9.38	24.61	7	0	1.038	101.8	98.2	0.908	95.2	104.8	0.704	82.7	117.3
Q6UWP8	SBSN	Suprabasin OS=Homo sapiens OX=9606 GN=SBSN PE=1 SV=2	0	8.537	15	2	5	2	1	590	60.5	7.01	4.65	2	0	2.644	145.1	54.9	0.834	91	109	0.527	69.1	130.9
Q6WCQ1	MPRIP	Myosin phosphatase Rho-interacting protein OS=Homo sapiens OX=9606 GN=MPRIP PE=1 SV=3	0	70.658	32	25	27	25	1	1025	116.5	6.21	24.02	25	0	0.16	27.7	172.3	0.029	5.7	194.3	0.026	5.1	194.9
Q7L1Q6	BZW1	Basic leucine zipper and W2 domain-containing protein 1 OS=Homo sapiens OX=9606 GN=BZW1 PE=1 SV=1	0.001	5.323	7	3	3	2	1	419	48	5.92	0	3	0	5.893	171	29	3.689	157.4	42.6	0.966	98.3	101.7
Q7Z406	MYH14	Myosin-14 OS=Homo sapiens OX=9606 GN=MYH14 PE=1 SV=2	0	36.173	7	12	17	6	1	1995	227.7	5.6	29.31	12	0	0.209	34.5	165.5	0.024	4.7	195.3	0.039	7.5	192.5
Q7Z5G4	GOLGA7	Golgin subfamily A member 7 OS=Homo sapiens OX=9606 GN=GOLGA7 PE=1 SV=2	0	15.858	33	4	9	4	1	137	15.8	7.05	10.86	4	0	0.465	63.5	136.5	0.01	1.7	198.3	0.087	16	184
Q7Z6Z7	HUWE1	E3 ubiquitin-protein ligase HUWE1 OS=Homo sapiens OX=9606 GN=HUWE1 PE=1 SV=3	0	29.797	4	13	14	13	1	4374	481.6	5.22	5.53	13	0	3.012	150.1	49.9	9.341	180.7	19.3	3.165	152	48
Q86YZ3	HRNR	Hornerin OS=Homo sapiens OX=9606 GN=HRNR PE=1 SV=2	0	42.445	11	8	21	8	1	2850	282.2	10.04	24.43	8	0	0.561	71.9	128.1	0.739	85	115	2.503	142.9	57.1
Q8N3R9	MPP5	MAGUK p55 subfamily member 5 OS=Homo sapiens OX=9606 GN=MPP5 PE=1 SV=3	0	64.542	39	20	25	20	1	675	77.2	6.14	19.94	20	0	0.176	29.9	170.1	0.051	9.8	190.2	0.039	7.5	192.5
Q8NBQ5	HSD17B11	Estradiol 17-beta-dehydrogenase 11 OS=Homo sapiens OX=9606 GN=HSD17B11 PE=1 SV=3	0	13.3	17	4	5	4	1	300	32.9	9.07	1.93	4	0	4.432	163.2	36.8	1.367	115.5	84.5	1	100	100
Q8TAA9	VANGL1	Vang-like protein 1 OS=Homo sapiens OX=9606 GN=VANGL1 PE=1 SV=1	0.001	8.273	10	4	4	4	1	524	59.9	8.81	0	4	0	0.379	55	145	0.059	11.1	188.9	1.438	118	82
Q8TEX9	IPO4	Importin-4 OS=Homo sapiens OX=9606 GN=IPO4 PE=1 SV=2	0	14.554	8	6	6	6	1	1081	118.6	4.96	1.89	6	0	8.853	179.7	20.3	2.372	140.7	59.3	2.02	133.8	66.2
Q8WVX9	FAR1	Fatty acyl-CoA reductase 1 OS=Homo sapiens OX=9606 GN=FAR1 PE=1 SV=1	0.001	6.167	5	2	3	2	1	515	59.3	9.17	2.26	2	0	1.982	132.9	67.1	0.988	99.4	100.6	1.359	115.2	84.8
Q8WWM7	ATXN2L	Ataxin-2-like protein OS=Homo sapiens OX=9606 GN=ATXN2L PE=1 SV=2	0	152.803	45	36	74	36	1	1075	113.3	8.59	134.74	36	0	0.267	42.1	157.9	1.05	102.4	97.6	0.153	26.6	173.4
Q92598	HSPH1	Heat shock protein 105 kDa OS=Homo sapiens OX=9606 GN=HSPH1 PE=1 SV=1	0	41.299	24	15	15	15	1	858	96.8	5.39	19.72	15	0	12.594	185.3	14.7	4.807	165.6	34.4	1.344	114.7	85.3
Q92616	GCN1	eIF-2-alpha kinase activator GCN1 OS=Homo sapiens OX=9606 GN=GCN1 PE=1 SV=6	0	61.67	11	24	24	24	1	2671	292.6	7.47	18.68	24	0	8.667	179.3	20.7	3.535	155.9	44.1	1.413	117.1	82.9
Q92621	NUP205	Nuclear pore complex protein Nup205 OS=Homo sapiens OX=9606 GN=NUP205 PE=1 SV=3	0.001	4.248	1	2	2	2	1	2012	227.8	6.19	1.78	2	0	11.753	184.3	15.7	43.772	195.5	4.5	1.459	118.7	81.3
Q92973	TNPO1	Transportin-1 OS=Homo sapiens OX=9606 GN=TNPO1 PE=1 SV=2	0	61.12	28	18	20	18	1	898	102.3	4.98	35.77	18	0	33.721	194.2	5.8	26.475	192.7	7.3	4.904	166.1	33.9
Q93008	USP9X	Probable ubiquitin carboxyl-terminal hydrolase FAF-X OS=Homo sapiens OX=9606 GN=USP9X PE=1 SV=3	0.001	7.497	1	3	3	3	1	2570	292.1	5.8	3.4	3	0	1.021	101	99	9.418	180.8	19.2	1.678	125.3	74.7
Q93009	USP7	Ubiquitin carboxyl-terminal hydrolase 7 OS=Homo sapiens OX=9606 GN=USP7 PE=1 SV=2	0.001	4.427	1	2	2	2	1	1102	128.2	5.55	0	2	0	3.355	154.1	45.9	3.831	158.6	41.4	4.095	160.7	39.3
Q93050	ATP6V0A1	V-type proton ATPase 116 kDa subunit a isoform 1 OS=Homo sapiens OX=9606 GN=ATP6V0A1 PE=1 SV=3	0	24.657	14	9	12	9	1	837	96.4	6.43	14.67	9	0	0.184	31.1	168.9	0.07	13	187	0.233	37.8	162.2
Q96A72	MAGOHB	Protein mago nashi homolog 2 OS=Homo sapiens OX=9606 GN=MAGOHB PE=1 SV=1	0	26.041	49	7	14	7	1	148	17.3	6.39	17.06	7	0	0.492	65.9	134.1	1.071	103.4	96.6	0.307	47	153
Q96AG4	LRRC59	Leucine-rich repeat-containing protein 59 OS=Homo sapiens OX=9606 GN=LRRC59 PE=1 SV=1	0	24.574	31	7	12	7	1	307	34.9	9.57	10.01	7	0	0.62	76.5	123.5	0.553	71.2	128.8	0.301	46.2	153.8
Q96C19	EFHD2	EF-hand domain-containing protein D2 OS=Homo sapiens OX=9606 GN=EFHD2 PE=1 SV=1	0	53.181	48	14	42	12	1	240	26.7	5.2	67.77	14	3	0.253	40.4	159.6	0.038	7.3	192.7	0.146	25.5	174.5
Q96CS3	FAF2	FAS-associated factor 2 OS=Homo sapiens OX=9606 GN=FAF2 PE=1 SV=2	0	13.445	17	5	8	5	1	445	52.6	5.62	7.47	5	0	2.876	148.4	51.6	0.404	57.6	142.4	1.606	123.3	76.7
Q96HS1	PGAM5	Serine/threonine-protein phosphatase PGAM5, mitochondrial OS=Homo sapiens OX=9606 GN=PGAM5 PE=1 SV=2	0	42.277	47	12	25	12	1	289	32	8.68	37.39	12	0	0.658	79.4	120.6	1.886	130.7	69.3	0.677	80.7	119.3
Q96II8	LRCH3	Leucine-rich repeat and calponin homology domain-containing protein 3 OS=Homo sapiens OX=9606 GN=LRCH3 PE=1 SV=2	0	10.426	8	4	4	4	1	777	86	6.71	2	4	0	0.172	29.3	170.7	0.076	14.1	185.9	0.057	10.8	189.2
Q96N67	DOCK7	Dedicator of cytokinesis protein 7 OS=Homo sapiens OX=9606 GN=DOCK7 PE=1 SV=4	0	10.251	2	4	4	4	1	2140	242.4	6.8	3.91	4	0	0.249	39.9	160.1	0.092	16.8	183.2	0.041	7.8	192.2
Q96PY5	FMNL2	Formin-like protein 2 OS=Homo sapiens OX=9606 GN=FMNL2 PE=1 SV=3	0	38.085	15	15	17	15	1	1086	123.2	7.4	19.55	15	0	0.106	19.2	180.8	0.064	12	188	0.037	7.1	192.9
Q96Q07	BTBD9	BTB/POZ domain-containing protein 9 OS=Homo sapiens OX=9606 GN=BTBD9 PE=1 SV=2	0	13.407	10	5	5	5	1	612	69.1	5.77	4.37	5	0	18.486	189.7	10.3	0.763	86.6	113.4	12.938	185.7	14.3
Q99615	DNAJC7	DnaJ homolog subfamily C member 7 OS=Homo sapiens OX=9606 GN=DNAJC7 PE=1 SV=2	0	8.449	7	3	4	3	1	494	56.4	6.96	5.86	3	0	0.445	61.6	138.4	0.541	70.2	129.8	0.87	93	107
Q99623	PHB2	Prohibitin-2 OS=Homo sapiens OX=9606 GN=PHB2 PE=1 SV=2	0	26.386	33	8	10	8	1	299	33.3	9.83	22.55	8	0	0.454	62.5	137.5	2.397	141.1	58.9	1.349	114.9	85.1
Q99714	HSD17B10	3-hydroxyacyl-CoA dehydrogenase type-2 OS=Homo sapiens OX=9606 GN=HSD17B10 PE=1 SV=3	0	12.351	21	4	6	4	1	261	26.9	7.78	4.06	4	0	0.899	94.7	105.3	0.993	99.6	100.4	0.718	83.6	116.4
Q99832	CCT7	T-complex protein 1 subunit eta OS=Homo sapiens OX=9606 GN=CCT7 PE=1 SV=2	0	31.396	23	13	19	13	1	543	59.3	7.65	19.89	13	0	3.109	151.3	48.7	3.069	150.9	49.1	0.851	92	108
Q9BPX5	ARPC5L	Actin-related protein 2/3 complex subunit 5-like protein OS=Homo sapiens OX=9606 GN=ARPC5L PE=1 SV=1	0	13.579	33	4	7	4	1	153	16.9	6.6	14.14	4	0	0.593	74.4	125.6	0.019	3.7	196.3	0.349	51.8	148.2
Q9BQA1	WDR77	Methylosome protein 50 OS=Homo sapiens OX=9606 GN=WDR77 PE=1 SV=1	0	13.011	17	4	5	4	1	342	36.7	5.17	2.28	4	0	5.862	170.9	29.1	1.218	109.8	90.2	1.032	101.6	98.4
Q9BRJ7	NUDT16L1	Tudor-interacting repair regulator protein OS=Homo sapiens OX=9606 GN=NUDT16L1 PE=1 SV=1	0	14.248	30	5	7	5	1	211	23.3	8.91	8.22	5	0	1.143	106.7	93.3	2.199	137.5	62.5	1.776	127.9	72.1
Q9BRP1	PDCD2L	Programmed cell death protein 2-like OS=Homo sapiens OX=9606 GN=PDCD2L PE=1 SV=1	0	8.492	10	3	3	3	1	358	39.4	4.86	6.48	3	0	2.588	144.3	55.7	1.98	132.9	67.1	0.918	95.7	104.3
Q9BTV4	TMEM43	Transmembrane protein 43 OS=Homo sapiens OX=9606 GN=TMEM43 PE=1 SV=1	0.001	5.788	9	2	3	2	1	400	44.8	8.13	1.63	2	0	0.749	85.6	114.4	0.691	81.8	118.2	1.104	104.9	95.1
Q9BUP0	EFHD1	EF-hand domain-containing protein D1 OS=Homo sapiens OX=9606 GN=EFHD1 PE=1 SV=1	0	56.257	64	14	38	12	1	239	26.9	5.39	58.17	14	0	0.136	24	176	0.02	3.9	196.1	0.1	18.1	181.9
Q9C0B5	ZDHHC5	Palmitoyltransferase ZDHHC5 OS=Homo sapiens OX=9606 GN=ZDHHC5 PE=1 SV=2	0	13.655	10	4	6	4	1	715	77.5	9.01	6.64	4	0	0.467	63.7	136.3	0.088	16.1	183.9	0.04	7.6	192.4
Q9H9H4	VPS37B	Vacuolar protein sorting-associated protein 37B OS=Homo sapiens OX=9606 GN=VPS37B PE=1 SV=1	0.001	6.618	14	3	5	3	1	285	31.3	7.34	0	3	0	0.99	99.5	100.5	0.287	44.6	155.4	0.958	97.9	102.1
Q9HAV0	GNB4	Guanine nucleotide-binding protein subunit beta-4 OS=Homo sapiens OX=9606 GN=GNB4 PE=1 SV=3	0	21.949	23	6	17	3	1	340	37.5	6	28.01	6	0	0.259	41.1	158.9	0.06	11.3	188.7	0.115	20.6	179.4
Q9HAV4	XPO5	Exportin-5 OS=Homo sapiens OX=9606 GN=XPO5 PE=1 SV=1	0	10.973	5	5	5	5	1	1204	136.2	5.8	4.07	5	0	8.641	179.3	20.7	0.71	83	117	1.72	126.5	73.5
Q9HD42	CHMP1A	Charged multivesicular body protein 1a OS=Homo sapiens OX=9606 GN=CHMP1A PE=1 SV=1	0.001	4.528	8	2	4	2	1	196	21.7	8.06	1.69	2	0	1.332	114.2	85.8	0.562	72	128	0.914	95.5	104.5
Q9NQH7	XPNPEP3	Xaa-Pro aminopeptidase 3 OS=Homo sapiens OX=9606 GN=XPNPEP3 PE=1 SV=1	0	24.825	25	9	17	8	1	507	57	6.83	9.88	9	0	0.899	94.7	105.3	0.604	75.3	124.7	1.408	117	83
Q9NS86	LANCL2	LanC-like protein 2 OS=Homo sapiens OX=9606 GN=LANCL2 PE=1 SV=1	0	8.572	9	3	3	3	1	450	50.8	7.43	1.66	3	0	6.288	172.6	27.4	8.052	177.9	22.1	1.887	130.7	69.3
Q9NU22	MDN1	Midasin OS=Homo sapiens OX=9606 GN=MDN1 PE=1 SV=2	0.001	5.456	0	2	2	2	1	5596	632.4	5.68	0	2	0	2.654	145.3	54.7	1.181	108.3	91.7	3.122	151.5	48.5
Q9NUP9	LIN7C	Protein lin-7 homolog C OS=Homo sapiens OX=9606 GN=LIN7C PE=1 SV=1	0	40.409	54	9	25	5	1	197	21.8	8.43	37.25	9	4	0.353	52.2	147.8	0.084	15.5	184.5	0.317	48.2	151.8
Q9NVI1	FANCI	Fanconi anemia group I protein OS=Homo sapiens OX=9606 GN=FANCI PE=1 SV=4	0.001	4.016	2	2	2	2	1	1328	149.2	6.74	0	2	0	3.793	158.3	41.7	40.767	195.2	4.8	2.497	142.8	57.2
Q9NYL9	TMOD3	Tropomodulin-3 OS=Homo sapiens OX=9606 GN=TMOD3 PE=1 SV=1	0	83.531	53	17	41	17	1	352	39.6	5.19	69.16	17	0	0.441	61.2	138.8	0.033	6.5	193.5	0.238	38.5	161.5
Q9NZ01	TECR	Very-long-chain enoyl-CoA reductase OS=Homo sapiens OX=9606 GN=TECR PE=1 SV=1	0	20.633	23	8	14	8	1	308	36	9.45	18.35	8	0	0.396	56.7	143.3	0.552	71.1	128.9	1.889	130.8	69.2
Q9NZR1	TMOD2	Tropomodulin-2 OS=Homo sapiens OX=9606 GN=TMOD2 PE=1 SV=1	0	18.682	23	7	8	7	1	351	39.6	5.27	9.25	7	0	0.268	42.2	157.8	0.06	11.3	188.7	0.161	27.7	172.3
Q9NZW5	MPP6	MAGUK p55 subfamily member 6 OS=Homo sapiens OX=9606 GN=MPP6 PE=1 SV=2	0	18.141	14	7	8	6	1	540	61.1	6.18	4.38	7	1	0.261	41.4	158.6	0.104	18.9	181.1	0.121	21.6	178.4
Q9P035	HACD3	Very-long-chain (3R)-3-hydroxyacyl-CoA dehydratase 3 OS=Homo sapiens OX=9606 GN=HACD3 PE=1 SV=2	0	12.59	18	5	8	5	1	362	43.1	8.94	5.66	5	0	0.665	79.9	120.1	0.943	97.1	102.9	8.392	178.7	21.3
Q9P0K7	RAI14	Ankycorbin OS=Homo sapiens OX=9606 GN=RAI14 PE=1 SV=2	0	142.618	49	41	75	41	1	980	110	6.21	106.13	41	0	0.399	57	143	0.085	15.6	184.4	0.096	17.6	182.4
Q9P258	RCC2	Protein RCC2 OS=Homo sapiens OX=9606 GN=RCC2 PE=1 SV=2	0	9.03	9	4	5	4	1	522	56	8.78	1.78	4	0	4.659	164.7	35.3	1.491	119.7	80.3	0.552	71.2	128.8
Q9UBB4	ATXN10	Ataxin-10 OS=Homo sapiens OX=9606 GN=ATXN10 PE=1 SV=1	0.001	6.28	8	3	3	3	1	475	53.5	5.25	0	3	0	6.565	173.6	26.4	3.315	153.7	46.3	1.001	100	100
Q9UBI6	GNG12	Guanine nucleotide-binding protein G(I)/G(S)/G(O) subunit gamma-12 OS=Homo sapiens OX=9606 GN=GNG12 PE=1 SV=3	0	32.401	61	5	18	5	1	72	8	8.97	34.31	5	0	0.369	53.9	146.1	0.201	33.4	166.6	0.184	31.1	168.9
Q9UBM7	DHCR7	7-dehydrocholesterol reductase OS=Homo sapiens OX=9606 GN=DHCR7 PE=1 SV=1	0	16.224	13	5	10	5	1	475	54.5	8.7	4.06	5	0	0.77	87	113	0.57	72.6	127.4	1.705	126.1	73.9
Q9UBN7	HDAC6	Histone deacetylase 6 OS=Homo sapiens OX=9606 GN=HDAC6 PE=1 SV=2	0.002	3.687	1	2	2	2	1	1215	131.3	5.3	1.69	2	0	0.605	75.4	124.6	7.74	177.1	22.9	1.706	126.1	73.9
Q9UDR5	AASS	Alpha-aminoadipic semialdehyde synthase, mitochondrial OS=Homo sapiens OX=9606 GN=AASS PE=1 SV=1	0	11.273	7	5	5	5	1	926	102.1	6.64	0	5	0	11.569	184.1	15.9	1.166	107.6	92.4	3.24	152.8	47.2
Q9UHB6	LIMA1	LIM domain and actin-binding protein 1 OS=Homo sapiens OX=9606 GN=LIMA1 PE=1 SV=1	0	150.747	58	35	64	35	1	759	85.2	6.84	133.52	35	0	0.173	29.5	170.5	0.04	7.7	192.3	0.089	16.3	183.7
Q9UHV9	PFDN2	Prefoldin subunit 2 OS=Homo sapiens OX=9606 GN=PFDN2 PE=1 SV=1	0.001	7.045	17	2	3	2	1	154	16.6	6.58	0	2	0	1.457	118.6	81.4	0.507	67.3	132.7	0.627	77.1	122.9
Q9UJC5	SH3BGRL2	SH3 domain-binding glutamic acid-rich-like protein 2 OS=Homo sapiens OX=9606 GN=SH3BGRL2 PE=1 SV=2	0	14.202	40	3	6	3	1	107	12.3	6.71	10.59	3	0	0.23	37.3	162.7	0.021	4.1	195.9	0.233	37.7	162.3
Q9UKS6	PACSIN3	Protein kinase C and casein kinase substrate in neurons protein 3 OS=Homo sapiens OX=9606 GN=PACSIN3 PE=1 SV=2	0	24.974	27	9	10	9	1	424	48.5	6.18	9.74	9	0	0.303	46.6	153.4	0.091	16.7	183.3	0.066	12.4	187.6
Q9ULV4	CORO1C	Coronin-1C OS=Homo sapiens OX=9606 GN=CORO1C PE=1 SV=1	0	29.617	24	10	14	10	1	474	53.2	7.08	16.85	10	0	0.345	51.3	148.7	0.056	10.7	189.3	0.091	16.6	183.4
Q9UNE7	STUB1	E3 ubiquitin-protein ligase CHIP OS=Homo sapiens OX=9606 GN=STUB1 PE=1 SV=2	0	10.459	18	5	6	5	1	303	34.8	5.87	3.28	5	0	0.781	87.7	112.3	1.441	118.1	81.9	2.082	135.1	64.9
Q9Y224	RTRAF	RNA transcription, translation and transport factor protein OS=Homo sapiens OX=9606 GN=RTRAF PE=1 SV=1	0	61.536	65	16	48	16	1	244	28.1	6.65	59.63	16	0	0.302	46.4	153.6	12.728	185.4	14.6	0.586	73.9	126.1
Q9Y265	RUVBL1	RuvB-like 1 OS=Homo sapiens OX=9606 GN=RUVBL1 PE=1 SV=1	0	9.439	12	4	6	4	1	456	50.2	6.42	3.52	4	0	2.036	134.1	65.9	0.624	76.8	123.2	0.334	50.1	149.9
Q9Y266	NUDC	Nuclear migration protein nudC OS=Homo sapiens OX=9606 GN=NUDC PE=1 SV=1	0.001	4.572	7	2	2	2	1	331	38.2	5.38	2.44	2	0	3.458	155.1	44.9	1.326	114	86	0.921	95.9	104.1
Q9Y2Q5	LAMTOR2	Ragulator complex protein LAMTOR2 OS=Homo sapiens OX=9606 GN=LAMTOR2 PE=1 SV=1	0	9.584	36	4	5	4	1	125	13.5	5.4	1.71	4	0	0.362	53.1	146.9	0.053	10.2	189.8	0.221	36.2	163.8
Q9Y2W1	THRAP3	Thyroid hormone receptor-associated protein 3 OS=Homo sapiens OX=9606 GN=THRAP3 PE=1 SV=2	0	94.645	33	26	57	25	1	955	108.6	10.15	73.63	26	1	1.044	102.2	97.8	0.534	69.6	130.4	0.494	66.2	133.8
Q9Y3I0	RTCB	tRNA-splicing ligase RtcB homolog OS=Homo sapiens OX=9606 GN=RTCB PE=1 SV=1	0	88.785	47	22	47	22	1	505	55.2	7.23	63.24	22	0	0.509	67.5	132.5	1.447	118.3	81.7	0.363	53.3	146.7
Q9Y3U8	RPL36	60S ribosomal protein L36 OS=Homo sapiens OX=9606 GN=RPL36 PE=1 SV=3	0.001	8.36	29	3	5	3	1	105	12.2	11.59	5.37	3	0	0.562	72	128	0.239	38.6	161.4	0.557	71.5	128.5
Q9Y4F1	FARP1	FERM, ARHGEF and pleckstrin domain-containing protein 1 OS=Homo sapiens OX=9606 GN=FARP1 PE=1 SV=1	0	20.63	5	5	7	5	1	1045	118.6	8.15	9.97	5	0	0.286	44.5	155.5	0.084	15.5	184.5	0.128	22.6	177.4
Q9Y5M8	SRPRB	Signal recognition particle receptor subunit beta OS=Homo sapiens OX=9606 GN=SRPRB PE=1 SV=3	0	16.994	31	6	10	6	1	271	29.7	9.04	5.6	6	0	1.979	132.9	67.1	2.535	143.4	56.6	1.431	117.7	82.3
Q9Y6C9	MTCH2	Mitochondrial carrier homolog 2 OS=Homo sapiens OX=9606 GN=MTCH2 PE=1 SV=1	0	16.275	31	6	10	6	1	303	33.3	7.97	7.01	6	0	2.453	142.1	57.9	2.737	146.5	53.5	4.761	165.3	34.7
Q9Y6E2	BZW2	Basic leucine zipper and W2 domain-containing protein 2 OS=Homo sapiens OX=9606 GN=BZW2 PE=1 SV=1	0	11.32	12	6	6	5	1	419	48.1	6.68	1.82	6	1	10.556	182.7	17.3	6.051	171.6	28.4	2.016	133.7	66.3
