# Supplementary material for: LncRNA‐encoded microproteins: A new form of cargo in cell culture‐derived and circulating extracellular vesicles
Source: J Extracell Vesicles. 2021 Jul 12;10(9):e12123. doi: 10.1002/jev2.12123 (PMC8275822; doi:10.1002/jev2.12123)
Supplement: Supplementary file 7 — Supplementary information [file JEV2-10-e12123-s006.xlsx]

## Sheet: Sheet1
Supplementary Table 6. Clinical characteristics of the Glioma patients that participated in this study.
Patient/Health donor	Age	Sex	Histologic subtype	WHO Grades	Magnetic Resonance Imaging	Identifier for raw data files in ProteomeXchange
#P1	55	Female	Glioblastoma	Grade IV		Glioma plasma_EVs_TLX
#P2	58	Female	Glioblastoma	Grade IV		Glioma plasma_EVs_ZLL
#P3	58	Male	Glioblastoma	Grade IV		Glioma plasma_EVs_SMR
#H1	73	Male	/	/	/	Healthy plasma_EVs_10
#H2	58	Female	/	/	/	Healthy plasma_EVs_13
#H3	63	Female	/	/	/	Healthy plasma_EVs_15
