# Supplementary material for: LncRNA‐encoded microproteins: A new form of cargo in cell culture‐derived and circulating extracellular vesicles
Source: J Extracell Vesicles. 2021 Jul 12;10(9):e12123. doi: 10.1002/jev2.12123 (PMC8275822; doi:10.1002/jev2.12123)
Supplement: Supplementary file 8 — Supplementary information [file JEV2-10-e12123-s003.xlsx]

## Sheet: Primers
Supplementary Table S7. Primers for qRT-PCR-based microprotein-enconding lncRNAs expression levels determination
Primers name	Sequence(5'-3')
NONHSAT130079_forward	CCACACAAGGTAGATGGAAGAG
NONHSAT130079_reverse	GGCACCTGGTCTTTGAGAAT
NONHSAT091492_foward	GAAAGCCCTGTAGTAGCAAGAG
NONHSAT091492_reverse	CCATGACCACCACCAAAGT
NONHSAT131851_foward	GTGATCCACTTTAACCACCCTAA
NONHSAT131851_reverse	CATTTCTGTCAGCTGCTTTGTC
NONHSAT115127_foward	ATGGCCTCTGTTTCTGAGC
NONHSAT115127_reverse	GGGCATTGATCTTATCCTCCTT
NONHSAT004432_foward	CCGCCTGGATGATTTCTTCA
NONHSAT004432_reverse	CCCAGTCTTTGCCTTCTTCTTA
NONHSAT078315_foward	GCTATGTGATCCAAACCCAGAT
NONHSAT078315_reverse	GGCATACTTCTGAGTCCATTCC
NONHSAT108180_foward	CTCTTCCAAGGCCATGAGTATC
NONHSAT108180_reverse	GGTCGAGCGCTTGTCATAAT
NONHSAT092794_foward	GAGTCTACAATGTTACCCAGCA
NONHSAT092794_reverse	CGGGTCTTAGAGTGCTTAATGT
β-actin_foward	ATAGCACAGCCTGGATAGCAACGTAC
β-actin_reverse	CACCTTCTACAATGAGCTGCGTGTG
