# Supplementary material for: LncRNA‐encoded microproteins: A new form of cargo in cell culture‐derived and circulating extracellular vesicles
Source: J Extracell Vesicles. 2021 Jul 12;10(9):e12123. doi: 10.1002/jev2.12123 (PMC8275822; doi:10.1002/jev2.12123)
Supplement: Supplementary file 9 — Supplementary information [file JEV2-10-e12123-s009.xlsx]

## Sheet: Primers
Supplementary Table S8. Primers for plamid construction
Primers name	Sequence(5'-3')
NONHSAT115127_FLAG_forward	ctagGCTAGCATGGCCTCTGTTTCTGAGCTCG
NONHSAT115127_FLAG_reverse	cagggaattcTTTCTTCTCCTCAGCTGGAACAGC
NONHSAT092794_FLAG_foward	ctagGCTAGCATGACGAACACAAAGGGAAACAGGAG
NONHSAT092794_FLAG_reverse	cagggaattcATTCTCTTGGCAAGAATCCTGCCC
NONHSAT055058_FLAG_foward	ctagGCTAGCATGAGAAATTTCACCTATTGCAAAGTGGTC
NONHSAT055058_FLAG_reverse	cagggaattcAGGTACCAAGACAAAGGTTTGCCC
NONHSAT115127_EGFPmt_foward	ctagGCTAGCATGGCCTCTGTTTCTGAGCTCG
NONHSAT115127_EGFPmt_reverse	cagggaattccTTTCTTCTCCTCAGCTGGAACAGC
NONHSAT092794_EGFPmt_foward	ctagGCTAGCATGACGAACACAAAGGGAAACAGGAG
NONHSAT092794_EGFPmt_reverse	cagggaattcATTCTCTTGGCAAGAATCCTGCCC
